# Supplementary material for: Metabolic diversity in sweet potato (Ipomoea batatas, Lam.) leaves and storage roots
Source: Hortic Res. 2019 Jan 1;6:2. doi: 10.1038/s41438-018-0075-5 (PMC6312539; doi:10.1038/s41438-018-0075-5)
Supplement: Supplementary file 2 — Supplementary File S1 [file 41438_2018_75_MOESM2_ESM.xlsx]

## Sheet: Sweet potato library
			Identification features (retention time (RT) in min.)					Sweet potato plant tissue		Identification
Metabolites		Analytical platform	RT (GC/MS)	RI (GC/MS)	RT (LC/MS)	m/z [M-H]- (LC/MS)	RT (UPLC-DA)	Leaf	Root	Extract	Levelb	Standardc	Compound class
Alanine		GC/MS	10.9708	1107.9				x	x	Polar	1	Yes	Amino acid
α-Tocopherol		GC/MS	58.36	3096.2				x	x	Non-polar	1	Yes	Isoprenoid
β-Sitosterol		GC/MS	61.268	3290.1				x	x	Non-polar	1	Yes	Sterol
Palmitic acid		GC/MS	38.1386	2038.4				x	x	Non-polar	1	Yes	Cell wall
Stearic acid		GC/MS	42.59	2120.4				x	x	Non-polar	1	Yes	Cell wall
Linoleic acid		GC/MS	38.73	2082.4					x	Non-polar	1	Yes	Cell wall
α-Linolenic acid		GC/MS	41.1	2195.3				x	x	Non-polar	1	Yes	Cell wall
Cinnamic acid		GC/MS	36.96	1983.5					x	Non-polar	1	Yes	Phenylpropanoid
Disaccharide 48.7min		GC/MS	48.68	2547					x	Polar	1	Yes	Sugar
Fructose		GC/MS	33.9205	1874.2				x	x	Polar	1	Yes	Sugar
Fumaric acid		GC/MS	19.0086	1346.8				x	x	Polar	1	Yes	TCA cycle
Glucose		GC/MS	34.5711	1910.4				x	x	Polar	1	Yes	Sugar
Glucose/Galactose		GC/MS	35.9321	1882.2				x		Polar	1	Yes	Sugar
Glutamine		GC/MS	22.6922	1471.3				x		Polar	1	Yes	Amino acid
Glyceric acid		GC/MS	18.2418	1334.8				x	x	Polar	1	Yes	Cell wall
Glycerol		GC/MS	16.4407	1278.2				x		Non-polar	1	Yes	Cell wall
Glycerol-3-Phosphate		GC/MS	31.0315	1762.3				x	x	Non-polar	1	Yes	Cell wall
Glycerol-monostearate		GC/MS	53.0576	2755.3				x	x	Non-polar	1	Yes	Cell wall
Glycine		GC/MS	17.2864	1300.4				x	x	Polar	1	Yes	Amino acid
γ-Tocopherol		GC/MS	63.866	3476.4				x	x	Non-polar	1	Yes	Isoprenoid
Isoleucine		GC/MS	16.9774	1293.8				x	x	Polar	1	Yes	Amino acid
Maleic acid		GC/MS	17.3963	1301.9				x		Polar	1	Yes	TCA cycle
Mannose		GC/MS	34.2237	1887.7				x	x	Polar	1	Yes	Sugar
Melibiose		GC/MS	58.8977	3125.2					x	Polar	1	Yes	Sugar
Mesaconic acid		GC/MS	19.97	1393				x		Polar	1	Yes	TCA cycle
Methionine		GC/MS	24.0435	1514.6				x		Polar	1	Yes	Amino acid
Ornithine		GC/MS	30.2889	1714.2				x		Polar	1	Yes	Amino acid
Proline		GC/MS	16.9563	1294.3				x		Polar	1	Yes	Amino acid
Pyroglutamic acid	a	GC/MS	24.1128	1515.4				x	x	Polar	1	Yes	Amino acid
Serine		GC/MS	17.5771	1259.7				x	x	Polar	1	Yes	Amino acid
Stigmasterol		GC/MS	60.32	3225.2				x	x	Non-polar	1	Yes	Sterol
Succinic acid		GC/MS	17.7756	1315.9					x	Polar	1	Yes	TCA cycle
Sucrose		GC/MS	52.1507	2741.8				x	x	Polar	1	Yes	Sugar
Threonic acid		GC/MS	25.1014	1571.3				x	x	Polar	1	Yes	Cell wall
Threonine		GC/MS	18.9431	1386.1				x	x	Polar	1	Yes	Amino acid
trans-Caffeic acid		GC/MS	38.3436	2126.4				x	x	Non-polar	1	Yes	Phenylpropanoid
Turanose		GC/MS	50.1105	2611.2				x	x	Polar	1	Yes	Sugar
Valine		GC/MS	13.9479	1216				x	x	Polar	1	Yes	Amino acid
Xylose/Ribose/Arabinose		GC/MS	28.6506	1661.7				x	x	Polar	1	Yes	Sugar
260nm (I) Leaf	d	LC/MS			1.46261	214.995			x	Polar	3	No	Phenylpropanoid
260nm (XIV) Leaf	d	LC/MS			10.6009	533.032			x	Polar	3	No	Phenylpropanoid
260nm (XV) Leaf	d	LC/MS			10.5064	207.015			x	Polar	3	No	Phenylpropanoid
260nm (XVI) Leaf	d	LC/MS			10.564	341.031			x	Polar	3	No	Phenylpropanoid
260nm (XVII) Leaf	d	LC/MS			11.1436	466.995			x	Polar	3	No	Phenylpropanoid
260nm (XVIII) Leaf	d	LC/MS			12.9217	351.072			x	Polar	3	No	Phenylpropanoid
260nm (XXIII) Leaf	d	LC/MS			14.4357	313.022			x	Polar	3	No	Phenylpropanoid
260nm (XXIV) Leaf	d	LC/MS			14.6763	695.161			x	Polar	3	No	Phenylpropanoid
260nm (XXIX) Leaf	d	LC/MS			16.9736	461.024			x	Polar	3	No	Phenylpropanoid
260nm (XXV) Leaf	d	LC/MS			14.9369	531.017			x	Polar	3	No	Phenylpropanoid
260nm (XXVI) Leaf	d	LC/MS			15.3669	607.022			x	Polar	3	No	Phenylpropanoid
260nm (XXVII) Leaf	d	LC/MS			15.8173	773.04			x	Polar	3	No	Phenylpropanoid
260nm(I) Root	d	LC/MS			1.49	215.03		x		Polar	3	No	Phenylpropanoid
260nm(II) Root	d	LC/MS			1.57	377.086		x		Polar	3	No	Phenylpropanoid
260nm(III) Root	d	LC/MS			2.31	377.085		x		Polar	3	No	Phenylpropanoid
260nm(IV) Root	d	LC/MS			2.25	539.138		x		Polar	3	No	Phenylpropanoid
260nm(IV) Root	d	LC/MS			13.35	533.13		x		Polar	3	No	Phenylpropanoid
260nm(IX) Root	d	LC/MS			10.25	311.077		x		Polar	3	No	Phenylpropanoid
260nm(V) Root	d	LC/MS			4.19	203.02		x		Polar	3	No	Phenylpropanoid
260nm(VI) Root	d	LC/MS			4.588	611.15		x		Polar	3	No	Phenylpropanoid
260nm(VIII) Root	d	LC/MS			8.03	329.088		x		Polar	3	No	Phenylpropanoid
260nm(X) Root	d	LC/MS			10.5193	503.141		x		Polar	3	No	Phenylpropanoid
260nm(XI) Root	d	LC/MS			12.5573	482.125		x		Polar	3	No	Phenylpropanoid
260nm(XII) Root	d	LC/MS			14.1447	332.083		x		Polar	3	No	Phenylpropanoid
260nm(XIII) Root	d	LC/MS			14.4945	542.135		x		Polar	3	No	Phenylpropanoid
260nm(XIV) Root	d	LC/MS			14.5028	338.083		x		Polar	3	No	Phenylpropanoid
260nm(XIX) Root	d	LC/MS			17.8739	305.07		x		Polar	3	No	Phenylpropanoid
260nm(XV) Root	d	LC/MS			15.1425	570.149		x		Polar	3	No	Phenylpropanoid
260nm(XVI) Root	d	LC/MS			15.9054	257.056		x		Polar	3	No	Phenylpropanoid
260nm(XVII) Root	d	LC/MS			15.8899	773.182		x		Polar	3	No	Phenylpropanoid
260nm(XVIII) Root	d	LC/MS			17.0093	503.12		x		Polar	3	No	Phenylpropanoid
260nm(XX) Root	d	LC/MS			17.7924	529.135		x		Polar	3	No	Phenylpropanoid
260nm(XXI) Root	d	LC/MS			20.3794	379.013		x		Polar	3	No	Phenylpropanoid
5-O-Feruloylquinic acid		LC/MS			14.11	367.1		x		Polar	1	Yes	Phenylpropanoid
Abscisic acid		LC/MS			18.5097	263.129		x	x	Non-polar	1	Yes	Isoprenoid
Afzelechin		LC/MS			13.2	273.1		x		Polar	1	Yes	Phenylpropanoid
α-Ketoglutaric acid		LC/MS			3.6	145		x		Polar	1	Yes	TCA cycle
Arginine		LC/MS			1.16017	173.104		x		Polar	1	Yes	Amino acid
Asparagine		LC/MS			1.2885	131.05		x		Polar	1	Yes	Amino acid
Astragalin		LC/MS			16.7264	447.093		x	x	Polar	1	Yes	Phenylpropanoid
Caffeic acid		LC/MS			11.4	179			x	Polar	1	Yes	Phenylpropanoid
Catechin		LC/MS			10.5975	289.072		x	x	Polar	1	Yes	Phenylpropanoid
Catechin gallate		LC/MS			14.9	441.2		x		Polar	1	Yes	Phenylpropanoid
Chlorogenic acid isomer (I) cis		LC/MS			12.11	353.09		x	x	Polar	1	Yes	Phenylpropanoid
Chlorogenic acid isomer (II) trans		LC/MS			10.94	353.09		x	x	Polar	1	Yes	Amino acid
cis-Aconitic acid		LC/MS			6.27283	173.01		x		Polar	1	Yes	TCA cycle
Cryptochlorogenic acid		LC/MS			11.44	353.09		x	x	Polar	1	Yes	Phenylpropanoid
Cyanidin-derivative	f	LC/MS			12.49	526.12		x	x	Polar	2	No	Phenylpropanoid
Cyanidin-derivative_3	f	LC/MS			13.8	561.1		x		Polar	2	No	Phenylpropanoid
Cyanidin-derivative_2	f	LC/MS			13.1	554.1		x		Polar	2	No	Phenylpropanoid
Cysteine		LC/MS			1.44701	120.038		x		Polar	1	Yes	Amino acid
Dichlorogenic acid (diCaffeoylquinic acid)	f	LC/MS			15.89	515.12		x	x	Polar	2	No	Phenylpropanoid
Epicatechin		LC/MS			12.0442	289.072		x		Polar	1	Yes	Phenylpropanoid
Esculetin		LC/MS			11.34	177.019		x		Polar	1	Yes	Phenylpropanoid
Esculin		LC/MS			9.74	339.02			x	Polar	1	Yes	Phenylpropanoid
FA-Chlorogenic acid isomer (II) trans	e	LC/MS			10.81	399.09		x		Polar	1	Yes	Phenylpropanoid
FA-Neochlorogenic acid isomer (I) cis	e	LC/MS			8.37	399.15		x		Polar	1	Yes	Phenylpropanoid
FA-Sucrose/Lactose	e	LC/MS			1.65	387.11		x	x	Polar	1	Yes	Sugar
Ferulic acid		LC/MS			15.6454	193.051			x	Polar	1	Yes	Phenylpropanoid
Gentiobiose		LC/MS			1.65	341.11		x	x	Polar	1	Yes	Sugar
Gluconic acid		LC/MS			1.47	195.05		x	x	Polar	1	Yes	Cell wall
Glucose/Mannose/Galactose/Sorbose		LC/MS			1.45763	179.056		x	x	Polar	1	Yes	Sugar
Glutamic acid		LC/MS			1.37709	146.046		x	x	Polar	1	Yes	Amino acid
Histidine		LC/MS			1.1611	154.062		x		Polar	1	Yes	Amino acid
Isocitric acid		LC/MS			2.74	191.02		x	x	Polar	1	Yes	TCA cycle
Kaempferol		LC/MS			21.2	285		x		Polar	1	Yes	Phenylpropanoid
Kaempferol-3-O-rutinoside		LC/MS			15.3459	593.151		x	x	Polar	1	Yes	Phenylpropanoid
Kaempferolrhamnosyl hexoside glucoside	f	LC/MS			10.22	755.28		x		Polar	2	No	Phenylpropanoid
m-Coumaric acid		LC/MS			14.8298	163.04		x		Polar	1	Yes	Phenylpropanoid
Myricitrin		LC/MS			14.7554	463.095		x	x	Polar	1	Yes	Phenylpropanoid
Naringenin		LC/MS			20.8408	271.061		x		Polar	1	Yes	Phenylpropanoid
Neochlorogenic acid isomer (I) cis		LC/MS			8.37	353.088		x		Polar	1	Yes	Phenylpropanoid
Neochlorogenic acid isomer (II) trans		LC/MS			9.39	353.09		x	x	Polar	1	Yes	Phenylpropanoid
o-Coumaric acid		LC/MS			19.05	163.05		x	x	Polar	1	Yes	Phenylpropanoid
p-Coumaric acid		LC/MS			13.401	163.04		x		Polar	1	Yes	Phenylpropanoid
Peonidin-derivative	f	LC/MS			13.28	367.1		x	x	Polar	2	No	Phenylpropanoid
Protocatechuic acid		LC/MS			7.90277	153.019		x		Polar	1	Yes	Phenylpropanoid
Quercetin-glucoside malic acid	f	LC/MS			16.45	579.17		x		Polar	2	No	Phenylpropanoid
Quinic acid		LC/MS			1.6941	191.051		x	x	Polar	1	Yes	Phenylpropanoid
Rosmarinic acid		LC/MS			16.6413	359.103		x	x	Polar	1	Yes	Phenylpropanoid
Rutin		LC/MS			14.3141	609.146		x	x	Polar	1	Yes	Phenylpropanoid
Scopoletin		LC/MS			13.27	191.06		x		Polar	1	Yes	Phenylpropanoid
Sorbitol		LC/MS			1.6	181.1		x		Polar	1	Yes	Sugar
Tryptophan		LC/MS			7.68041	203.082		x	x	Polar	1	Yes	Amino acid
Tyrosine		LC/MS			3.08844	180.066		x		Polar	1	Yes	Amino acid
Umbelliferone		LC/MS			13.7	161.1		x	x	Polar	1	Yes	Phenylpropanoid
Aspartic acid		LC/MS, GC/MS	23.0747	1522	1.38012	132.031		x	x	Polar	1	Yes	Amino acid
Citric acid		LC/MS, GC/MS	32.488	1821.5	3.09725	191.02		x	x	Polar	1	Yes	TCA cycle
GABA		LC/MS, GC/MS	24.3709	1520.1	1.41	102.055		x	x	Polar	1	Yes	Amino acid
Inositol-(myo)		LC/MS, GC/MS	38.9485	2085.6	1.42	225.06		x	x	Polar	1	Yes	Sugar
Itaconic acid		LC/MS, GC/MS	18.6494	1342.8	6.5	281		x	x	Polar	1	Yes	TCA cycle
Leucine		LC/MS, GC/MS	16.286	1273.6	2.8	130.1		x	x	Polar	1	Yes	Amino acid
Malic acid		LC/MS, GC/MS	23.2531	1491.5	1.94722	133.014		x	x	Polar	1	Yes	TCA cycle
Phenylalanine		LC/MS, GC/MS	25.1	1541.5	5.31058	164.072		x	x	Polar	1	Yes	Amino acid
Ribitol		LC/MS, GC/MS	29.9356	1727.8	1.478	151.056		x	x	Polar	1	Yes	Sugar
Sedoheptulose		LC/MS, GC/MS	39.6815	2115.3	1.75785	237.061		x	x	Polar	1	Yes	Sugar
Antheraxanthin		UPLC-PDA					1.151		x	Polar	1	Yes	Isoprenoid
β-Carotene		UPLC-PDA					5.578	x	x	Non-polar	1	Yes	Isoprenoid
Chlorophyll A		UPLC-PDA					4.388		x	Polar	1	Yes	Isoprenoid
Chlorophyll B		UPLC-PDA					3.851		x	Polar	1	Yes	Isoprenoid
Lutein		UPLC-PDA					1.551	x	x	Non-polar	1	Yes	Isoprenoid
Mutatochrome		UPLC-PDA					4.9	x		Non-polar	1	Yes	Isoprenoid
Phytoene		UPLC-PDA					6.076	x	x	Non-polar	1	Yes	Isoprenoid
Violaxanthin		UPLC-PDA					0.843		x	Polar	1	Yes	Isoprenoid
a	Derivatisation of glutamic acid produces the corresponding TMS derivatives in addition to TMS-pyroglutamic acid derivatives (Kanani H, Klapa MI (2007). Metabolic Engineering, 9: 39-51).
b	Identification confirmed by spectral and chromatographic properties comparison to authentic commercial standards
c	Level of metabolite identification as in (Bino et al., 2004, Sumner et al., 2007) : (1) Identified compounds; (2) Putatively annotated compounds; (3) Putatively characterized compound classes; (4) Unknown compounds
d	Compound class identified by their UV/VIS spectra.
e	Formic acid (FA) derivative occurred during the ionistation process and are identified by [M-H+46]-
f	Identified by mass spectrum and the folowing publications:Truong et al (2010) J. Agric. Food Chem, 58:404–410; Jaiswal et al (2012) J. Mass. Spectrom, 47:502–515; Madala (2014) J Anal Methods Chem, 650879; Abu-Reidah et al (2015) Food Chem, 166:179-191.
