# Supplementary material for: Metabolic diversity in sweet potato (Ipomoea batatas, Lam.) leaves and storage roots
Source: Hortic Res. 2019 Jan 1;6:2. doi: 10.1038/s41438-018-0075-5 (PMC6312539; doi:10.1038/s41438-018-0075-5)
Supplement: Supplementary file 3 — Supplementary File S2 [file 41438_2018_75_MOESM3_ESM.xlsx]

## Sheet: Leaf
Amount [µg/g DW]		Platform	UPLC	UPLC	UPLC	UPLC	UPLC	UPLC	LCMS	LCMS	LCMS	LCMS	LCMS	LCMS	LCMS	LCMS	LCMS	LCMS	LCMS	LCMS	LCMS	LCMS	LCMS	LCMS	LCMS	LCMS	LCMS	LCMS	LCMS	LCMS	LCMS	LCMS	LCMS	LCMS	LCMS	LCMS	LCMS	LCMS	LCMS	LCMS	LCMS	LCMS	LCMS	LCMS	LCMS	LCMS	LCMS	LCMS	LCMS
		Metabolite group	IPP	IPP	IPP	IPP	IPP	IPP	Phenolic	Phenolic	Phenolic	Phenolic	Phenolic	Phenolic	Phenolic	Phenolic	Phenolic	Phenolic	Phenolic	Phenolic	IPP	Amino acid	Phenolic	Phenolic	Phenolic	IPP	Phenolic	TCA cycle	Amino acid	TCA cycle	Amino acid	Amino acid	Amino acid	Phenolic	Phenolic	Sugar	Phenolic	Sugar	Sugar	Cell wall	Sugar	Amino acid	Sugar	TCA cycle	Phenolic	Phenolic	TCA cycle	Phenolic	Phenolic
Sample	Variety	Rootcolour	bCarotene	LUTEIN	ANTHERAXANTHIN	VIOLAXANTHIN	PHYTOENE	Chlorophyll	260nm (I)	260nm (XIV)	260nm (XV)	260nm (XVI)	260nm (XVII)	260nm (XVIII)	260nm (XXIII)	260nm (XXIV)	260nm (XXIX)	260nm (XXV)	260nm (XXVI)	260nm (XXVII)	Abscisic acid	Aspartic acid	Astragalin	Caffeic acid	Catechin/Epicatechin	Chlorogenic acid cis	Chlorogenic acid cis dimer	Chlorogenic acid dimer trans	Chlorogenic acid trans	Citric acid	Cryptochlorogenic acid dimer	Crytochlorogenic acid	Cyanidin-derivative	Dichlorogenic acid	Esculin	FA-Sucrose/Lactose	Ferulic acid	Gentiobiose	Gentiobiose dimer	Gluconic acid	Glucose/Mannose/Galactose/Sorbose	Glutamic acid	Inositol-(myo)	Isocitric acid	Kaempferol-3-O-rutinoside	Kaempferol-3-O-rutinoside_1	Malic acid	Myricitrin	Myricitrin dimer
G-0372 L2	401205	yellow	407.899	797.755	87.8441	172.136	13.6851	4003.9	429.002	66.411	84.4701	33.6308	7.63477	16.2006	20.0014	1.12917	10.0635	41.0282	63.3001	80.0921	1.06573	39.6873	20.8969	742.908	9.20975	724.994	124.111	337.355	1796.44	2819.02	0.689327	607.611	48.0462	843.317	32.8987	17.6635	237.994	14.355	2.64676	27.0011	40.7943	58.3485	44.2609	806.096	3.21756	2.58304	202.847	629.918	2.63487
G-0372 L3	401205	yellow	375.474	620.034	86.6045	190.976	14.5985	3779.41	366.36	54.4118	91.0056	43.7589	9.13098	13.3673	11.6334	0.877378	13.7456	53.1603	69.1268	95.5636	0.993809	38.0208	26.5005	737.219	11.3479	845.626	174.35	348.506	1803.61	992.583	0.544646	987.708	23.3555	960.551	35.8068	12.1532	338.425	11.5628	1.78369	19.8837	28.2716	81.4726	32.3429	1755.36	2.91043	2.02495	214.94	653.669	2.15801
G-0372 L4	401205	yellow	284.04	416.596	74.711	104.795	13.9567	2660.23	667.438	99.1314	136.806	40.7997	10.8955	24.2908	18.0046	1.20526	13.0265	47.2554	93.584	115.967	0.73884	45.0346	48.636	606.446	11.0734	1145.06	243.493	490.315	2542.45	2383.89	0.654111	1219.23	43.4805	1101.55	66.574	18.7464	238.669	20.1455	1.81107	27.9837	36.3819	85.4961	40.3659	2494.04	5.05682	3.11886	368.262	736.541	2.91931
G-0372L1	401205	yellow	339.582	664.716	83.1071	161.485	14.5379	2739.04	213.148	32.7409	75.4183	27.6247	1.68289	8.9329	8.57563	1.36982	7.1445	27.6699	46.3303	0.458433	0.93355	25.9338	17.3217	514.966	5.60403	535.226	112.935	255.997	1091	554.23	1.19065	502.046	16.3482	498.679	24.9288	9.54658	317.033	9.9178	1.1377	13.1178	21.3616	56.2833	21.576	363.709	2.13538	1.80277	145.802	411.29	2.64746
G-0528 L1	441724	brown	208.785	276.884	71.2411	108.549	14.1723	1574.86	7.06691	52.8646	63.3738	27.9214	29.0793	11.9159	15.9076	1.4853	10.0795	40.6885	73.8223	130.281	0.693441	179.605	13.9437	471.145	0.506731	375.062	38.4209	335.134	1895.75	246.268	2.06939	934.712	29.1981	1474.18	16.8603	187.235	277.71	91.8474	17.6241	105.262	100.908	151.984	72.9779	46.122	1.56964	0.844768	150.503	311.24	0.925644
G-0528 L2	441724	brown	282.516	582.494	75.2223	203.359	13.8466	4397.02	208.212	1.31398	134.848	33.6756	0.717083	31.3733	61.12	51.609	0.800855	1.60143	1.39041	0.505936	15.1917	42.6296	0.833519	712.561	0.313006	675.995	2.31479	1.26666	1463.65	747.595	196.958	1222.85	0.880753	5.06298	40.1377	13.3733	629.588	15.8412	1.31041	101.396	74.2911	41.9089	38.644	706.76	3.72355	5.51763	285.113	378.169	39.4739
G-0528 L3	441724	brown	240.434	457	103.278	143.856	13.786	3566.04	87.7042	14.3512	83.6499	53.4601	8.88733	19.4208	114.171	1.17696	16.6799	62.6958	94.68	135.275	0.598203	125.377	15.1277	304.846	1.37271	521.269	79.864	293.391	1476.99	1219.64	0.911072	1307.13	23.0142	985.052	26.31	19.7845	513.21	13.4503	1.91197	151.774	96.0025	100.071	56.2598	255.479	1.04402	1.1144	204.521	439.578	0.864149
G-0615 L1	401527	purple	222.723	334.235	68.4308	110.538	13.1297	1785.02	598.293	1.21013	142.379	69.3516	0.208966	128.645	77.3996	61.2889	1.74462	3.47466	0.281846	0.46167	13.1554	20.882	102.758	1175.28	1.35099	760.247	1.89527	1.39472	1832.8	4293.01	121.696	1188.24	0.656061	7.41106	26.631	15.6579	284.369	19.8616	2.02648	63.7348	32.6673	57.1157	29.6602	3161.99	15.0805	19.3414	559.673	589.79	94.8859
G-0615 L2	401527	purple	264.787	400.238	72.9357	127.015	14.064	3312.12	631.619	170.765	128.541	129.28	10.8178	116.111	136.914	1.31814	50.8535	121.321	24.378	174.154	1.47733	85.4219	149.975	806.018	3.59145	1087.1	204.681	533.187	2686.37	4065.35	1.42639	1642.25	36.8108	1509.28	45.9503	27.531	379.819	21.9649	3.68102	95.1896	69.1874	93.1534	142.265	5097.27	6.29179	4.54793	1061.55	753.535	2.50242
G-0615 L3	401527	purple	247.846	317.135	71.2855	117.042	13.7642	2546.5	448.214	62.6742	81.2635	71.5569	6.26076	85.1971	21.9324	1.96441	19.6349	58.8792	2.72963	0.776096	1.59684	32.7852	72.3292	622.104	0.887547	500.437	86.9743	301.065	1300.85	2015.91	1.38528	719.721	17.6604	736.73	20.5249	19.3367	269.989	17.5764	3.06741	30.9267	29.4598	54.6231	68.1105	1238.76	2.69252	1.50761	229.447	461.59	1.86783
G-0615 L4	401527	purple	179.757	199.372	68.7168	82.6482	12.7847	1050.51	233.845	1.20612	102.581	85.4606	0.0703276	102.278	165.954	44.1846	1.48213	2.64062	0.0919522	0.46522	13.0628	33.5624	180.377	2791.03	2.91541	1005.81	2.53153	2.05563	2160.88	3092.85	111.181	1309.69	1.20091	6.88087	28.6922	15.5353	965.878	17.1636	3.53224	58.1709	28.8085	46.5708	22.5552	3871.43	16.087	24.0688	1020.28	624.963	112.366
G-0882 L1	400473	white	355.222	545.684	67.9384	142.529	13.2213	3549.79	241.625	0.552826	45.9716	45.3473	0.392751	42.9276	10.714	50.4133	1.04018	1.56019	0.185476	0.821873	99.418	69.8556	83.7082	281.472	0.94551	561.736	1.65464	0.912943	1254.1	3623.73	37.7322	440.44	0.443668	5.95679	32.2783	11.2553	205.257	10.1607	1.2328	84.8307	30.362	123.298	76.2011	2290.62	1.73475	1.66565	439.577	492.866	62.0401
G-0882 L2	400473	white	573.879	1156.95	80.7163	348.123	13.4512	7024.95	155.483	49.2366	38.8517	54.5648	14.5506	57.6728	52.7005	2.3932	53.4092	40.3249	5.78181	111.584	3.26007	139.077	103.881	752.252	1.54219	573.76	92.9251	323.68	1609.77	4411.24	0.749867	495.327	6.64214	996.488	31.5388	16.7949	260.04	15.3377	3.29197	204.044	61.0497	270.267	109.426	744.045	1.67534	1.53164	314.934	622.061	2.95146
G-0882 L3	400473	white	685.96	1327.13	93.3946	413.547	13.9959	8063.29	541.254	141.939	69.1988	91.1263	17.0018	78.9525	21.1436	3.60889	72.4265	53.1201	16.987	169.116	6.46117	164.028	115.075	411.936	2.34671	862.616	148.026	465.01	2354.67	4837.2	0.447485	698.466	19.0252	1395.2	43.3042	16.8201	266.968	18.4925	3.61644	175.424	115.84	290.948	154.986	936.678	2.67705	2.85392	431.109	714.223	2.86008
G-0882 L4	400473	white	433.764	1108.78	113.974	293.462	14.3601	5881.63	460.654	219.284	92.5302	116.285	41.1756	68.0147	18.0092	6.97212	80.9103	117.583	4.36353	196.073	4.14491	244.155	185.149	1207.48	3.26278	1219.46	144.689	623.215	3572.76	7139.73	1.79886	788.482	21.0281	2510.76	59.6258	36.4136	1056.16	26.7832	2.78364	287.856	148.82	437.477	210.561	402.699	4.55501	2.80411	970.04	1147.44	4.09213
G-1000 L1	401434	yellow	229.711	416.703	81.027	135.789	12.7528	3470.59	254.135	0.570759	133.272	33.1073	0.0510682	84.1437	25.0383	22.5482	1.01835	1.84145	0.438584	0.237317	25.6544	21.8091	12.8992	473.046	1.27369	515.415	1.01234	1.15353	1361.55	1056.52	46.1913	528.267	0.841128	5.218	21.04	10.5436	94.2597	12.6102	2.09967	10.2287	30.9587	46.6791	33.0099	572.865	2.34912	2.81171	176.294	464.262	51.7622
G-1000 L2	401434	yellow	441.444	880.79	81.8651	334.126	13.7016	8278.69	70.1078	3.8082	36.9296	37.0917	5.71113	41.7306	125.76	0.518661	9.05762	45.5311	2.18214	71.7411	1.11688	32.6924	5.09872	230.943	0.530284	258.962	34.2759	161.829	858.456	2149.92	0.152516	423.835	6.75291	551.982	13.5082	12.156	184.948	8.40433	1.52507	10.6919	14.6029	37.2115	25.4396	3496.7	1.70348	0.833148	254.109	111.258	0.497486
G-1000 L3	401434	yellow	236.769	588.774	105.253	182.032	13.741	4036.97	423.613	1.6044	143.047	59.3057	0.874346	222.963	36.5999	46.4812	1.58389	2.52385	0.590916	0.480144	38.8732	43.2969	43.7031	1022.88	1.95319	1196.17	2.61383	1.8181	2828	2500.57	68.4619	1095.68	1.0916	6.78793	49.7137	36.0889	347.393	30.9968	2.67538	12.2034	34.4974	72.034	45.0491	2131.17	3.73836	8.19123	311.367	949.562	64.7005
G-1000 L4	401434	yellow	361.372	773.785	95.7236	261.509	14.396	6981.48	485.437	64.4958	100.309	27.4717	11.2462	93.2421	87.5404	1.03887	19.2465	53.3668	7.59171	105.036	1.21181	57.4105	33.0532	237.332	1.41101	565.801	95.886	327.737	1653.57	5624.81	0.566536	586.145	19.8541	822.387	19.8277	21.2818	180.489	18.4072	4.22804	20.6232	30.7798	68.5601	42.1044	1177.14	3.75592	4.20182	229.943	478.641	1.61094
G-1196 L1	400300	yellow	320.616	432.56	71.221	144.276	13.706	3553.64	557.671	0.675583	17.9688	33.8949	0.197234	13.0968	5.11449	56.2825	0.455678	0.87962	0.414896	0.290201	37.1645	19.3267	12.3585	161.628	4.48199	408.036	0.906874	0.50102	829.974	2110.25	130.021	813.35	0.19497	3.7679	26.2858	6.88773	214.188	6.52497	1.13813	9.27003	24.3303	26.8692	29.245	1311.38	4.79056	3.41414	263.713	257.965	19.2112
G-1196 L2	400300	yellow	516.373	915.322	79.8276	269.547	14.3826	5202.76	1250.02	2.31818	45.653	74.9485	0.650358	23.8057	10.6386	159.496	1.35653	1.77929	0.464567	0.483151	70.4846	47.5873	24.0307	245.142	8.43653	915.041	1.90459	1.30078	1859.4	5004.35	304.665	1774.38	0.650398	7.67006	58.7211	15.2696	318.552	17.3507	2.1601	27.0594	72.3247	60.4223	69.9174	3506.79	8.06919	7.32148	485.415	383.775	34.4292
G-1196 L3	400300	yellow	363.026	509.126	70.1311	123.879	13.8156	4291.08	620.122	163.878	34.4592	38.44	7.0338	20.8826	10.1654	1.8941	13.2601	19.8195	2.48279	0.663468	1.85113	11.2326	49.7951	313.325	4.34109	640.483	132.908	294.498	1281.28	1799.12	1.4556	978.616	13.9893	592.843	33.9224	7.70438	235.715	10.6791	1.80125	9.49547	25.7112	31.5933	14.2682	1421.65	6.81661	5.64702	258.461	478.127	2.40405
G-1196 L4	400300	yellow	410.743	955.679	101.145	255.726	14.773	5376.69	1224.57	222.142	55.5922	61.3947	12.2777	30.8182	13.572	2.31876	26.7484	48.5983	8.86681	162.594	2.45074	38.031	33.4816	417.211	10.0968	907.612	173.43	421.483	2014.28	6448.54	1.60226	1691.22	32.0389	1201.77	48.5238	19.1131	505.975	16.3297	2.71426	24.0061	57.2298	60.4676	54.634	1916.75	2.48225	3.7449	306.703	514.691	1.90396
G-1320 L1	400177	lightpurple	246.247	337.722	92.3898	141.931	14.1143	2489.57	63.1142	182.845	162.33	43.7297	54.9853	32.0385	12.7896	3.49119	32.1909	168.758	166.506	155.168	3.4854	400.121	96.0142	1115.69	3.88312	665.148	58.4104	465.324	3088.08	939.403	1.13582	1437.37	48.9257	1959.91	27.6456	53.1867	903.36	33.4084	3.68351	133.326	107.642	391.528	96.3073	192.15	5.15335	5.40326	263.752	897.955	4.90948
G-1320 L2	400177	lightpurple	297.083	698.862	172.178	198.719	13.7401	3725.05	193.651	0.34784	210.039	100.028	0.135271	42.3592	106.089	39.5013	1.37211	3.41676	0.362354	0.314039	69.8052	89.2163	20.7797	3056.03	0.787471	671.866	1.51696	1.25609	1608.23	2270.99	261.014	1925.7	0.400986	4.6816	32.2687	23.896	2433.91	15.2472	1.85525	135.699	105.474	126.384	94.942	3553.77	6.59445	5.36476	632.462	509.471	40.5565
G-1320 L3	400177	lightpurple	224.97	427.134	95.9842	145.493	13.6285	2172.41	76.2677	113.781	160.601	56.6791	23.5076	39.7015	34.5523	2.46297	32.5567	280.228	168.521	210.623	2.72449	237.341	101.488	1010.78	5.63007	634.211	71.7249	463.351	2554.05	3845.34	3.04926	1790.11	124.884	1754.29	34.39	39.3267	630.161	22.5549	6.28835	106.402	50.8429	197.144	35.5085	242.663	2.77862	3.77071	320.624	880.412	1.40743
G-1320 L4	400177	lightpurple	252.757	368.56	96.6526	129.589	13.4359	3138.33	219.803	2.42671	188.95	38.638	0.748866	43.9686	37.7623	94.6587	1.75549	4.72432	2.80749	0.619715	117.489	84.5251	62.5493	1230.76	2.82024	838.373	2.29762	1.73018	1963.71	2977.4	191.71	1469.97	2.31074	8.32721	48.6704	18.1349	1136.53	18.1994	4.08539	52.119	47.0321	141.886	58.922	1759.74	27.5327	29.5271	319.608	587.415	72.5787
G-1656 L1	400103	orange	482.333	838.131	79.6317	242.299	13.6792	5435.34	188.942	0.726572	89.2566	65.4963	0.806368	65.1438	8.24767	39.2467	1.6985	2.29621	0.760336	0.343379	57.2817	48.7779	1.25394	566.236	1.31204	711.411	1.41021	1.40111	1814.33	3962.37	30.8288	729.247	1.13739	6.30038	25.4297	23.7974	429.011	19.0043	1.61562	40.7523	29.7961	78.3669	49.1337	1150.67	19.0532	8.57758	290.479	894.327	69.6079
G-1656 L2	400103	orange	254.517	541.215	86.7866	173.142	14.8662	3636.01	23.0979	28.8573	51.2232	82.3356	35.9325	34.854	21.8205	1.16601	74.2444	52.3394	40.3944	239.988	1.59758	398.968	44.6731	2705.36	5.34586	634.432	61.8649	489.847	2861.97	2301.48	1.02026	1648.08	125.534	2313.82	28.3889	136.073	765.665	77.9496	12.3707	95.4033	157.493	350.759	119.085	54.0151	2.76345	1.78413	483.999	1252.81	4.46558
G-1656 L3	400103	orange	262.932	398.063	71.2916	164.21	13.8551	2255.39	237.691	11.708	21.1686	24.909	5.70922	11.0773	2.33758	0.401574	20.7768	13.828	11.4743	48.4655	0.974166	10.354	4.75718	75.3195	0.835483	195.107	27.0156	112.32	596.702	417.371	0.070059	133.862	13.6337	378.403	7.94698	4.30949	42.5772	4.11469	0.423771	4.18816	13.6137	30.5355	20.864	97.0649	0.63224	0.693805	51.5248	384.224	0.62373
G-1656 L4	400103	orange	320.868	517.716	86.7268	192.55	13.885	4440.05	169.461	0.410627	78.6916	61.8673	0.238666	38.6633	10.12	32.595	1.31596	1.61443	0.540391	0.31603	36.5115	43.6335	0.708819	489.61	3.24234	522.897	1.55098	0.902031	1326.28	3309.39	94.6738	850.283	1.75469	5.43531	29.6354	14.6783	443.503	13.2642	1.78609	26.6931	28.7042	76.2832	33.3587	1085.84	14.2404	7.38458	251.812	480.059	65.461
G-4615 L1	441141	orange	226.764	308.358	75.6405	110.03	13.5939	2611.52	552.837	1.12314	243.077	64.1537	0.536401	50.2345	35.1268	45.8223	1.11203	3.73264	0.318539	0.609038	31.5671	24.7288	45.5513	876.863	2.15129	983.719	2.53141	1.21864	2089.09	2104.69	141.854	1232.84	1.59812	6.6101	38.9143	12.5278	630.26	18.4286	3.03957	32.4724	62.2542	49.2842	28.0389	1411.13	20.5486	8.65535	320.014	652.528	108.75
G-4615 L2	441141	orange	365.804	753.195	79.0037	198.492	14.691	6357.72	328.201	73.7136	77.8654	37.9379	23.8047	17.93	4.9068	1.04073	13.9265	73.7733	7.5441	94.5919	1.28283	84.9907	22.4886	385.934	2.69393	564.606	74.7928	295.266	1687.96	614.266	0.563017	831.467	38.6451	1053.68	19.4836	17.7619	240.224	11.862	1.43249	35.83	109.457	167.943	75.9644	132.549	1.54998	1.27953	180.885	735.043	1.32586
G-4615 L3	441141	orange	405.801	690.824	84.9451	206.179	13.3126	4552.01	602.575	150.514	185.787	50.556	12.5375	47.3615	13.7751	2.84269	17.906	133.09	10.1658	139.138	0.87025	42.3722	34.4623	1096.92	4.1584	856.883	180.561	453.05	2213.44	1878.12	0.921784	1478.88	35.3869	1107.23	39.9373	16.8886	562.381	15.1675	3.26813	22.4592	37.8783	85.9624	49.0894	611.424	3.01712	2.84268	303.104	611.694	2.15941
G-4615 L4	441141	orange	443.945	801.384	84.4571	266.97	13.9497	7658.58	45.0324	13.2242	18.5055	21.3286	3.57382	6.08567	12.2311	0.427228	3.76716	24.5354	2.37032	37.08	0.604994	49.0104	7.27466	228.804	0.814644	165.971	23.2003	107.09	553.059	1995.92	0.150066	367.324	6.04494	307.588	11.5345	5.71169	122.71	4.38713	0.491541	25.4806	33.7797	72.2783	21.284	414.797	0.620131	0.502297	149.092	350.953	0.554324
G-5507 L1	401225	yellow	345.314	545.77	80.0757	164.301	13.7943	2167.18	747.473	62.0567	187.752	71.2038	10.9458	96.8938	23.3251	2.10282	31.6259	137.914	32.5452	156.548	0.461514	41.2212	62.2807	1061.29	4.92411	900.569	180.464	446.883	2164.54	2226.93	0.54907	1150.91	21.2317	1256.62	42.3659	19.603	598.14	23.3997	2.37151	30.8256	71.8199	61.0227	83.558	682.039	4.49156	3.66877	317.913	663.225	3.84328
G-5507 L2	401225	yellow	361.481	616.626	73.5247	140.277	12.9495	3343.39	830.037	77.0016	190.752	68.845	13.237	126.84	22.6205	2.42687	34.035	189.029	34.7797	142.124	1.68801	43.226	46.5535	1289.25	6.4622	993.246	166.875	423.678	2353.9	3997.01	0.847069	1199.06	22.0351	1454.44	43.752	22.0191	535.514	19.3411	2.66558	33.4912	53.8731	86.6737	79.7107	1175.71	4.90615	4.02394	336.006	646.712	3.08616
G-5507 L3	401225	yellow	232.449	320.485	72.1077	115.861	12.7667	1352.18	665.022	1.18808	277.574	87.1657	0.21005	118.714	36.8963	91.5001	3.397	4.3606	0.746202	0.861977	31.3293	53.5906	59.4403	1367.36	3.69397	1115.1	2.47697	0.767813	2618.71	3248.8	161.704	1509.9	1.18069	9.89462	64.5545	24.273	1130.06	26.8082	4.83867	44.5718	85.1225	84.2832	83.9524	4837.85	4.18756	5.75218	443.86	794.62	105.668
G-5507 L4	401225	yellow	364.626	629.928	78.9429	149.163	13.8611	3234.53	30.4552	57.9447	35.1504	37.6727	33.5001	34.8716	6.37114	1.09952	10.232	22.1973	27.6094	52.0684	0.310453	284.727	38.4119	66.6142	1.65565	445.881	41.0161	310.711	2145.77	2144.4	0.737262	243.492	10.0643	798.016	23.3292	94.9272	43.705	46.0635	8.3236	72.9628	352.395	458.241	191.959	26.9821	3.69286	3.48611	267.622	543.997	1.19007
PT-0005 L1	440001	orange	261.575	427.47	73.6271	158.664	13.53	2843.57	322.119	1.35194	145.056	45.8745	0	39.2643	11.8908	48.649	2.45175	1.63013	3.11495	0.47917	34.3011	23.6859	37.9935	624.572	1.65161	704.328	1.83595	1.68992	1643.42	3463.28	190.143	1276.53	0.808607	6.24638	34.7672	12.8942	535.683	14.8279	2.01924	28.7133	31.6142	47.9153	47.0011	6177.83	2.1136	5.8616	427.644	459.296	89.7036
PT-0005 L2	440001	orange	254.959	621.729	117.862	183.986	14.3124	4304.88	414.722	1.69737	249.066	92.7024	0.587678	65.2481	29.2318	41.3294	3.6157	4.63486	4.36418	0.512196	43.8805	41.7238	1.80796	802.808	1.94332	1228.71	2.66641	1.95336	3085.11	4595.99	288.294	2322.73	2.10424	9.13966	51.3199	28.7499	1005.81	28.8604	1.37597	61.8399	73.9731	75.5487	105.904	1238.84	2.98313	8.17548	476.069	1467.69	162.867
PT-0005 L3	440001	orange	399.066	717.757	84.8793	241.343	15.5467	5590.38	183.993	84.0113	87.9073	81.0433	20.6677	69.8993	89.0616	1.52081	74.5531	92.3781	152.649	208.146	1.99172	299.161	88.393	799.842	2.94765	776.692	119.55	473.411	2468.84	8256.73	1.29631	1511.72	35.9941	1639.75	56.6401	69.722	237.145	40.0967	7.87882	153.976	296.62	378.702	106.522	981.335	3.79526	4.48278	1018.91	922.929	2.77366
PT-0005 L4	440001	orange	261.399	426.8	73.2137	142.997	14.1458	2778.42	129.832	0.637267	66.7756	48.6099	0.349132	15.0404	40.308	31.3111	1.47966	1.24129	1.0751	0.354693	26.2692	38.1384	16.8452	465.732	1.91469	307.609	1.11944	0.404526	917.662	2045.62	105.17	831.613	1.19154	3.63557	18.4264	13.1534	456.204	10.5538	1.30509	49.9204	51.3558	77.7426	53.0986	553.824	0.978128	2.14729	271.146	442.061	42.4828
PT-0023 L1	440025	white	373.523	838.15	109.184	249.514	16.36	7267.01	287.223	0.433454	119.32	64.6978	0.609351	102.427	212.713	40.9398	2.73264	3.17257	1.07416	0.194742	33.3653	257.5	120.499	455.258	3.32943	843.548	1.99765	1.48882	2451.37	4192.15	79.7638	1150.39	1.41338	10.8993	46.8571	24.4749	297.543	28.0556	1.40087	176.797	229.154	379.753	141.067	67.6005	3.72516	4.84993	335.709	1017.77	157.64
PT-0023 L2	440025	white	243.089	409.056	69.0403	159.235	13.4652	3103.83	471.097	0.182403	108.184	50.4734	0.574111	67.4188	168.935	23.1018	1.47432	1.36196	0.49273	0.71768	39.7266	36.4695	74.4684	711.371	2.43233	597.072	1.45086	0.911586	1426.34	2777.29	116.169	998.792	0.981528	5.06646	33.2886	12.3447	672.565	12.4417	1.50518	44.5968	46.9173	47.5567	49.1008	4902.28	2.49472	4.29565	448.689	563.884	90.4861
PT-0023 L3	440025	white	447.158	933.166	108.351	335.284	14.976	7238.36	59.5449	65.6098	55.8284	38.648	17.1983	64.7552	41.4041	0.886278	33.5494	34.053	7.52616	101.004	0.786318	227.79	92.4359	477.349	3.05166	681.026	99.9809	390.338	2136.13	2718.36	0.879925	1188.86	26.178	1015.24	42.8978	26.0234	224.469	22.5087	2.78315	89.6651	94.5266	257.204	100.461	48.8802	2.77083	1.35421	195.97	906.834	1.49167
PT-0023 L4	440025	white	319.646	773.19	106.189	236.833	14.8048	6251.82	151.522	70.2046	78.2252	123.334	54.3127	94.838	206.677	3.32707	63.905	82.7973	4.61415	1.5758	3.73575	369.834	130.684	561.543	3.70993	1028.94	119.948	660.94	3443.48	2841.04	1.46887	1865.43	76.1392	2593	71.3717	83.7866	373.132	57.9529	7.17586	187.312	618.336	359.343	189.86	189.773	4.12447	4.43837	705.064	1520.72	4.31908
PT-0026 L1	440031	orange	433.218	918.586	78.3581	245.121	13.56	7159.84	312.522	1.07644	84.3253	55.6209	0.162719	19.4063	77.2372	53.2245	1.44352	1.15572	0.834458	0.221132	92.5505	46.0049	37.3752	412.426	32.8274	707.893	1.90672	1.73994	1651.95	3472.4	172.086	1244.77	0.55909	5.37394	36.9705	13.1754	225.595	14.6524	2.46164	31.695	42.2507	59.9768	41.3679	2081.84	9.02458	5.89949	534.878	545.716	55.8295
PT-0026 L2	440031	orange	400.886	808.214	82.5087	217.559	14.5588	6751.96	623.177	68.0944	128.123	58.4043	13.2367	23.5259	20.7917	1.3686	42.9772	87.091	41.2309	115.115	1.74861	40.171	64.9709	610.177	28.7475	840.853	161.053	447.281	2221.86	1364.23	1.94922	1261.14	22.8011	1005.14	41.8025	18.1711	261.354	18.0605	1.66573	24.6266	44.0837	104.015	46.325	401.465	3.18649	3.46989	264.652	740.291	4.07816
PT-0026 L3	440031	orange	426.832	836.033	79.57	236.499	14.9424	7070.72	170.424	51.4582	70.9979	28.4069	17.0178	13.4274	35.21	0.868096	25.6542	35.982	14.6515	64.3983	0.655725	33.9619	24.7871	658.032	10.0237	481.672	68.9137	247.152	1458.4	604.895	0.683802	870.925	15.2736	731.836	16.6999	11.4888	225.458	10.9074	1.56757	22.3175	22.078	42.8646	36.7255	166.259	1.60546	1.91731	114.111	650.667	2.01712
PT-0026 L4	440031	orange	512.663	932.593	80.1439	227.414	13.7949	8168.22	165.326	61.6126	79.7613	30.4929	24.7363	15.8469	8.72406	2.45405	30.0979	46.8186	19.986	87.8586	0.86592	39.1387	23.2148	351.798	16.9739	530.816	57.9801	294.834	1821.6	346.264	0.952824	899.053	17.3742	979.999	19.1908	10.9339	113.041	10.3335	0.957201	19.8924	19.5359	81.6931	42.3194	208.417	1.93204	1.33581	145.93	654.327	2.30176
PT-0045 L1	420014	orange	295.835	406.002	78.8204	143.79	14.7946	4214.13	713.984	0.368991	347.81	59.4804	0.723514	37.7821	282.48	35.8924	1.98978	5.37571	4.22532	0.484731	29.6789	99.1718	23.7891	2462.58	2.51782	749.981	2.14883	2.18501	2594.7	2061.76	123.021	1628.4	1.43981	12.1474	41.5296	32.7828	1341.62	48.9606	3.50181	183.212	201.419	113.577	116.739	266.349	12.2345	15.7436	418.057	718.673	81.8516
PT-0045 L2	420014	orange	194.63	286.487	67.7767	107.207	15.2651	1408.35	0.218945	0.0560091	3.81903	0.244404	0.315688	0.682334	1.46642	3.40134	0.707751	0.0814679	0.514266	0.0611011	0.498997	0.0458257	1.0438	2.24558	0.763762	0.47356	0.0611007	0.157844	0.565182	1.7872	0.0611044	0.290224	0.137479	1.17111	3.55913	0.509178	0.763762	0.794315	0	1.01835	4.91339	0.341145	0.682291	1.40031	0.137476	0.3055	0.0560097	0.488835	0
PT-0045 L3	420014	orange	269.547	393.365	71.1576	133.073	14.6208	2167.84	657.137	30.2255	235.366	60.3289	9.46222	28.797	247.368	1.87299	52.7753	147.636	234.307	1.42102	2.84836	54.6675	23.2067	1915.53	2.95798	966.35	191.868	605.914	2497.55	2890.71	3.40998	1924.25	58.4177	1194.16	56.8959	22.7028	1124.58	23.9106	3.4361	181.532	109.374	67.2108	102.528	1943.31	3.0615	16.2311	571.156	744.615	3.68135
PT-0045 L4	420014	orange	389.738	713.574	78.4609	172.677	13.554	5921.22	248.639	48.6566	88.9339	28.3744	10.1691	13.9292	37.1582	0.654372	33.3337	80.7736	92.5881	91.0519	1.23365	76.4893	9.15049	1714.62	2.03463	409.04	54.2376	255.669	1342.49	1995.54	0.343277	1001.85	38.3808	850.897	18.897	16.4586	657.655	12.9294	2.54226	134.56	69.2084	81.8169	69.0765	185.189	1.33377	1.58397	226.273	351.899	1.49484
PT-0094 L1	420027	orange	264.353	561.741	70.1779	176.759	13.9179	3446.21	8.66089	28.2977	64.1741	22.8975	32.9039	6.80464	8.66672	0.833441	10.2105	45.1586	121.125	86.4862	0.380181	373.453	9.45578	544.986	2.00802	231.265	16.2289	240.748	1763.69	1684.39	0.307069	540.793	114.068	1116.88	14.572	167.48	195.194	83.6886	13.0863	48.366	88.7964	186.205	77.2895	36.4146	1.68157	1.01381	371.19	313.862	0.887043
PT-0094 L2	420027	orange	374.268	627.777	75.1707	239.897	14.8292	5451.92	419.758	13.9515	139.366	29.8349	6.3128	14.5485	14.7104	1.24478	15.2127	113.7	137.421	74.0805	1.32293	27.0601	6.8714	830.429	1.42338	286.646	33.1868	221.705	1149.25	4738.97	0.558984	676.798	84.8238	579.004	19.8813	12.9125	335.71	10.6393	0.994994	20.2475	36.8967	26.9931	34.4091	1579.28	1.82962	1.17395	367.584	439.284	1.84847
PT-0094 L3	420027	orange	272.98	353.062	62.0273	125.042	13.3442	3891.8	213.417	111.083	240.099	40.9772	8.96155	19.896	15.5507	1.88157	17.6955	141.881	260.84	135.726	2.13338	64.9136	14.6876	1069.01	3.80697	838.82	162.299	468.385	2272.93	6228.72	1.4977	1889.86	112.013	1019.65	61.6352	16.9836	835.942	14.7749	1.9318	41.6187	38.9513	59.4642	68.4288	10454.9	1.56063	1.54827	776.094	597.216	3.0393
PT-0094 L4	420027	orange	450.144	748.576	75.4695	220.827	15.0398	6809.63	128.765	0.520554	170.388	27.3872	0.0686882	17.0166	16.331	36.5567	0.672464	2.40409	1.78638	0.509713	42.3428	37.9919	0.499046	1465.36	1.58345	403.36	0.986943	0.856797	1196.07	3550.19	117.964	963.658	2.00271	4.99256	29.7781	13.5533	520.354	11.0082	0.918252	29.5271	26.5053	35.9349	43.4446	3006.07	6.89053	5.23477	574.407	461.701	51.8967
PT-0198 L1	440291	brown	180.694	282.799	66.1457	97.3331	12.9029	1116.91	118.405	0.58842	281.24	59.2344	0.379605	95.8626	89.3193	50.936	0.98064	3.80236	0.461827	0.632674	25.9642	122.428	35.3854	2224.44	1.278	912.525	3.10009	2.1068	2369.07	917.775	245.972	2141.54	0.841462	10.1477	53.4989	22.397	929.259	29.1917	2.18285	172.662	168.677	167.113	134.019	47.457	10.5276	12.1219	316.087	794.054	86.4742
PT-0198 L2	440291	brown	197.486	389.56	73.7835	115.237	13.6868	1827.88	103.048	0.21473	107.799	29.7503	0.236868	26.4414	16.5041	26.7655	0.5601	1.49212	0.172679	0.230228	25.1891	20.6074	15.4726	1126.91	0.489374	310.668	0.617775	0.772584	753.678	276.632	99.2254	726.382	0.239084	3.49106	11.4582	8.42109	669.07	8.2687	1.37037	43.8646	51.2417	37.3364	42.5235	75.2623	4.00706	4.31477	155.806	410.12	36.2352
PT-0198 L3	440291	brown	330.955	564.005	82.6064	155.193	13.8841	3875.06	254.787	45.4466	207.963	30.4696	15.9796	47.5669	20.1479	1.13046	27.1827	139.98	3.49136	122.285	0.62843	15.9455	22.2849	2367.95	0.68818	762.44	130.283	309.033	1681.93	221.161	0.99742	1680.52	9.53826	1174.99	28.1073	11.1146	1387.43	17.5047	1.12709	28.6659	47.7355	36.213	33.518	255.854	2.42722	2.13448	273.573	639.365	2.23434
PT-0198 L4	440291	brown	217.495	370.158	65.9151	106.838	13.2459	2782.93	489.731	1.06985	249.007	45.8587	0.255385	57.8996	26.07	75.3247	2.00155	4.37604	3.6099	0.924909	135.119	65.3822	63.9426	1783.06	7.82675	803.753	1.78759	0.75235	2108.02	2841.07	188.923	1511.32	0.779921	8.81381	37.7465	19.3943	1635.58	23.0455	4.4034	46.8319	56.0854	140.538	49.2576	1788.1	30.2873	37.2587	437.196	686.267	96.5147
PT-0204 L1	440170	white	320.397	556.146	73.8159	175.61	14.5985	3586.42	681.631	1.27152	116.474	55.4235	0.258229	26.0393	12.8029	57.0066	1.27159	2.16779	2.12917	0.672366	99.3787	70.6975	18.2565	531.889	6.18293	743.288	1.80253	1.33501	1639.05	4755.7	109.068	1031.89	0.282559	6.37767	37.9306	13.3144	286.62	11.2634	2.42612	75.6626	55.3426	83.6037	73.7671	1378.48	7.02139	5.65082	184.399	528.31	68.0821
PT-0204 L2	440170	white	262.026	447.359	71.971	108.624	14.1743	4537.98	321.238	22.2909	113.398	82.4445	1.20911	27.8111	105.712	1.48915	18.604	105.483	64.1174	0.95188	1.29742	77.6194	11.1732	1860.68	5.53091	581.692	105.429	324.72	1385.21	3477.25	1.95722	1206.44	20.2444	869.471	41.4702	16.208	778.365	10.5195	2.49073	66.697	66.5287	86.2698	83.6613	5520.13	2.15724	1.50483	271.884	457.618	2.67126
PT-0204 L3	440170	white	293.843	460.344	72.9093	142.647	14.0669	4178.38	318.033	0.897485	61.4484	51.0938	0.17327	16.3567	54.1781	22.8146	0.703516	1.17837	2.00321	0.325747	31.797	41.0452	17.2009	753.961	3.96764	529.727	1.46933	1.05695	1185.85	3305.86	78.8099	692.028	0.47125	4.49136	38.6369	9.49516	346.369	10.2888	1.04309	66.0053	35.5394	44.0738	48.1835	4552	5.84682	4.10332	334.696	416.649	66.1924
PT-0204 L4	440170	white	371.802	615.92	74.0507	215	14.6381	5896.77	25.4919	0.168548	19.5041	27.4219	0.10644	8.12401	44.3612	18.2245	0.177419	0.619194	0.707978	0.317564	29.6503	114.824	6.30123	422.686	1.87022	221.561	0.498548	0.41691	571.509	2050.14	52.3136	438.471	0.230623	2.17683	23.9126	8.2642	212.274	6.7029	0.52519	45.2819	27.9703	80.2313	27.8135	3203.37	2.57273	1.90193	166.455	263.286	12.4133
PT-0309 L1	440175	yellow	398.448	845.699	82.6583	200.745	14.5998	6077.14	885.147	107.596	73.1783	98.2892	12.2576	206.23	63.3598	2.55327	19.1842	63.5739	179.217	116.896	2.98329	82.3476	47.9036	543.273	4.11625	869.552	171.199	446.373	2245.49	5122.17	0.86659	1585.22	31.2985	1047.76	53.8434	18.4776	246.202	14.8954	3.0416	39.897	63.558	81.0448	95.461	5897.8	2.93085	2.6705	700.696	667.635	2.5663
PT-0309 L2	440175	yellow	341.834	647.673	88.0163	152.609	13.82	4226.45	1134.07	96.8058	124.236	105.847	9.52318	313.639	23.8511	3.08313	28.6465	115.73	193.51	149.66	3.83528	58.7486	28.6304	691.455	4.45838	902.174	168.842	450.176	2338.79	2568.23	0.794988	1843.94	34.9403	1464.52	43.6385	16.5113	694.375	15.6841	1.89067	20.6643	53.882	78.199	73.9017	2767.88	2.81987	3.26053	437.276	690.265	2.81992
PT-0309 L3	440175	yellow	447.89	815.851	77.3733	199.582	14.7258	7820.11	344.635	50.3451	77.3066	71.9414	11.1812	201.041	139.023	0.66639	16.1717	94.764	151.305	130.971	2.29599	107.022	40.6846	756.686	3.32714	655.121	111.8	345.145	1810.27	4806.57	1.23544	1383.27	26.2301	1112.89	51.7252	14.2215	363.891	10.8752	2.67502	44.228	53.5764	90.1096	73.0656	6802.21	1.88223	2.72848	930.651	603	1.95065
PT-0408 L1	440132	orange	462.528	808.205	95.7498	316.569	13.5359	6021.33	811.957	1.19254	137.766	95.3568	1.09527	25.7044	14.5373	30.5583	2.67025	1.58141	1.82122	0.874963	54.8251	83.6382	83.964	792.321	21.5954	1228.21	2.89708	1.69169	2765.93	1943.38	134.02	1391.44	0.421282	10.6033	72.0581	17.7585	291.561	20.0982	3.4804	39.7839	62.4668	143.742	36.7246	1226.28	4.82228	5.2497	311.482	781.752	136.897
PT-0408 L2	440132	orange	464.129	819.408	84.965	245.232	13.7215	6571.98	416.237	92.7361	122.624	99.3428	24.0239	21.8844	16.5314	1.75701	23.4974	70.3459	63.6426	192.912	0.698693	236.107	108.688	1150.94	30.5968	1007.81	148.967	585.853	2991.42	926.396	0.452058	901.583	27.8295	1548.23	65.2149	14.7643	346.747	20.1172	4.50015	109.387	106.116	228.411	117.288	58.9266	6.04164	2.43534	251.757	1132.19	4.03803
PT-0408 L3	440132	orange	559.074	992.267	94.9881	372.521	13.9472	7788.47	128.024	104.712	108.293	124.252	26.6514	25.5705	37.4794	1.97767	27.2741	101.121	52.4497	232.312	2.93194	518.958	89.0486	1361.6	64.4033	1023.4	133.657	617.892	3272.41	4803.57	0.502014	1115.11	35.083	1978.16	63.6555	30.1471	509.657	22.9547	2.47947	173.337	129.171	430.11	111.362	551.809	3.60089	4.22069	363.528	1257.55	1.5841
PT-0408 L4	440132	orange	346.545	928.243	85.032	314.731	13.4717	6204.91	40.6433	56.8148	57.2182	74.1002	22.9472	21.189	63.9288	0.70043	17.67	44.0147	31.0537	152.801	2.21802	707.563	34.8063	613.41	14.5921	620.179	75.5072	450.628	2509.57	3632.48	0	535.992	17.1962	1442.24	35.4002	42.5696	212.28	29.0524	2.99363	189.193	168.395	488.661	119.612	132.18	3.22712	2.4351	283.09	671.199	2.13473
PT-0435 L1	440280	white	289.129	669.235	93.64	191.471	13.4393	3458.15	0.116796	0	2.17576	0.0634043	0.0600671	0.320374	0.921027	2.35933	0.961014	0.143493	0.0467189	0	0.173529	0.0800888	1.08787	2.05895	0.223582	0.110122	0	0	0.153504	3.25027	0	9.01624	0	0.947684	3.85095	0.0367077	0.587321	0.557291	0	0.080089	3.41719	0.263626	0.523914	1.58178	0.0333703	0.193546	0.153506	0.327033	0.150168
PT-0435 L2	440280	white	298.3	612.435	84.1966	156.416	13.3602	4258.97	393.337	94.5177	76.6066	31.3331	7.70734	57.2765	4.45304	0.75687	13.5597	31.47	35.6656	78.2576	1.29218	18.3124	24.2549	257.524	2.58717	488.867	91.6025	230.614	1233.3	189.509	0.71769	375.042	9.05632	653.411	15.4242	9.10193	169.768	10.0676	1.04068	14.9969	28.9274	39.3815	26.2518	42.8018	2.26432	1.57905	84.4227	341.097	1.02442
PT-0435 L3	440280	white	292.539	403.381	93.6252	108.261	13.9818	2586.24	149.816	134.069	72.5213	34.969	10.7604	55.0991	7.34933	1.82769	14.5389	34.3721	31.6239	106.62	0.928866	96.7911	27.4165	352.467	2.77973	548.518	82.511	285.491	1525.93	441.358	0.624964	610.902	8.91303	951.491	19.9021	16.3439	189.775	13.3114	1.80649	43.4111	115.868	162.587	74.6203	14.323	2.3735	1.71817	113.313	425.167	1.77291
PT-0435 L4	440280	white	457.556	891.847	93.3155	235.461	13.6021	5521.96	23.1237	89.5294	33.5442	52.9596	26.4042	29.6776	14.885	0.673152	12.7968	25.5207	30.8801	91.7679	2.18586	483.789	42.2877	350.16	3.50212	482.244	39.9324	349.194	2280.57	2095.32	0	187.507	15.8765	1145.02	28.6716	257.991	131.023	127.195	27.7581	90.7574	635.098	521.112	183.534	34.3803	2.21597	1.61871	411.409	289.962	1.71692
PT-0450 L1	440286	orange	488.693	1040.19	77.7827	318.387	14.2455	8362.23	286.149	60.2776	109.743	54.6307	10.1083	20.132	24.0841	1.94193	43.35	100.646	21.4496	120.991	2.65126	52.6441	29.7998	626.487	50.2933	790.61	160.328	390.561	1865.22	3429.44	1.65922	1338.62	21.0838	1095.79	37.7237	15.1914	350.39	12.2938	1.93575	27.1185	30.2025	97.7917	33.4008	3103.95	2.47079	2.28476	560.424	479.46	1.86962
PT-0450 L2	440286	orange	403.164	798.957	87.9525	269.936	13.7231	4733.3	352.945	21.8896	55.3903	42.111	7.33691	8.59851	6.2497	0.584018	6.70324	37.1764	3.28964	70.2283	1.59349	25.1604	17.4114	480.289	3.30212	396.842	66.7658	208.63	1050.34	1112.48	0.723685	777.997	10.6228	578.143	20.7483	9.03552	422.455	8.14098	1.2859	22.2287	31.766	36.2031	44.7949	236.38	2.10305	1.05937	118.863	440.05	1.45076
PT-0450 L3	440286	orange	315.315	464.407	94.6038	160.94	13.1903	3440.81	258.002	82.7773	212.544	69.5735	22.5534	35.2562	15.0707	1.74484	12.5902	85.1126	10.9508	171.578	1.40272	53.745	61.2587	1235.63	3.60923	1141.83	199.353	599.51	3074.41	1458.26	1.47957	1730.83	26.0273	1502.47	76.8544	18.2268	514.163	18.8683	3.56646	64.7401	53.889	87.5791	113.092	77.3416	5.07399	2.50607	266.173	1082.43	3.2673
PT-0450 L4	440286	orange	320.637	728.51	94.4299	335.675	14.5895	4416.41	685.151	1.18743	187.606	114.416	1.07761	27.2441	14.4415	62.4124	2.00164	2.90156	0.488409	0.794818	230.855	52.9367	57.875	765.035	6.13349	1403.56	2.13546	2.19292	2848.13	5504.98	333.088	2360.75	1.30727	7.26834	84.0927	28.896	1171.56	25.7837	1.53218	91.94	75.5139	82.6129	109.977	1926.54	3.99373	2.86322	484.076	1176.26	88.6556
PT-0451 L1	440287	orange	332.402	583.13	82.2947	176.244	13.7184	4987.81	175.856	0.491484	128.257	30.9391	0.275793	14.0674	6.8371	26.6427	0.775499	2.34002	0.0819145	0.28124	47.6146	12.298	16.6323	250.925	3.16189	509.256	1.34885	0.576129	1098.34	212.992	150.539	949.428	0.726312	4.28961	28.557	6.45721	349.908	9.02924	1.41985	14.6845	19.364	35.9193	17.0354	121.16	1.7939	1.3816	109.531	415.409	52.5209
PT-0451 L2	440287	orange	258.075	553.792	81.9053	154.405	14.3482	3295.23	4.51847	15.9596	30.584	19.9095	23.432	6.21836	2.61473	0.177824	3.66121	16.6717	1.57427	60.7815	0.542242	149.156	7.72223	87.5549	1.49538	216.344	18.1817	191.002	1200.22	676.149	0.297318	412.254	5.27351	735.091	12.495	113.603	81.6605	58.2884	11.4274	59.5536	72.6561	118.189	58.5478	11.3434	1.02613	0.574286	147.937	213.198	0.32648
PT-0451 L3	440287	orange	268.967	333.863	81.4801	131.059	13.002	2809.03	693.177	70.5647	161.552	89.9182	43.4982	24.2014	11.7709	2.20953	11.8851	98.2747	7.61063	174.748	2.9994	64.2424	49.9234	1338.72	6.19031	1143.55	155.488	562.016	3122.56	2179.53	1.26059	2162.01	52.936	1931.54	58.1678	25.7621	922.892	23.4797	3.69541	85.0439	89.4463	88.3615	101.711	257.435	4.41906	3.0321	424.907	1261.17	6.27061
PT-0451 L4	440287	orange	356.432	625.728	94.1338	198.734	14.8844	4764.56	495.48	22.2059	50.142	33.2661	4.95986	10.0221	3.99558	0.802357	5.23218	26.1802	2.20613	51.8997	1.9851	14.7561	14.048	166.453	1.58815	363.42	64.6279	174.747	861.154	402.593	0.634014	576.831	9.21459	491.285	22.6582	8.40803	130.574	8.17523	1.59638	20.8506	33.7383	22.5945	36.3841	108.415	1.23725	0.72127	85.966	453.151	0.922957
PT-0456 L1	440290	white	281.381	418.683	77.4335	123.811	14.3869	2299	674.874	1.75631	145.53	48.2621	0.114522	53.5261	87.8817	73.8855	2.78067	2.56403	1.91496	0.814382	227.931	61.1168	31.7972	1010.45	1.35518	923.923	3.17501	1.32973	2008.51	3889.55	225.437	1572.98	0.693496	9.65805	37.6927	25.1631	726.447	25.6402	1.27247	67.8736	59.7107	102.154	129.543	2699.23	10.7842	13.2782	480.274	582.17	72.1016
PT-0456 L2	440290	white	294.966	674.191	90.9741	204.265	14.6775	5292.88	67.6778	260.454	161.203	79.3638	30.867	57.7629	74.6378	1.0216	63.7996	95.8778	128.43	280.25	4.46383	655.756	36.3763	536.59	8.03855	1138.13	134.661	768.527	4006.35	2127.04	2.50514	1902.33	21.9533	2209.36	31.8868	109.124	494.738	69.2709	12.6599	291.869	456.788	926.053	334.228	134.815	3.90398	2.03104	375.974	898.025	1.31349
PT-0456 L3	440290	white	459.562	979.905	101.455	311.875	15.4243	8153.71	766.954	126.887	89.0175	76.7409	16.915	39.9373	41.924	2.0384	61.5188	82.9657	71.6226	195.32	6.60825	127.928	44.0603	768.864	5.99753	945.471	172.337	474.751	2383.23	7485.24	1.5326	1933.11	12.5085	1499.99	47.7824	30.343	355.64	24.6307	6.07887	101.164	102.512	168.271	165.345	2040.62	2.22904	2.34637	607.685	637.748	2.28037
PT-0456 L4	440290	white	299.632	514.372	71.837	170.566	13.6801	3860.5	335.964	0.796551	47.2363	27.1329	0.0423692	22.5875	32.2402	35.8186	0.779418	0.960211	0.378497	0.112978	147.002	29.8099	8.77054	359.945	1.39238	436.247	1.21728	1.02228	916.006	1518.83	96.7102	730.507	0.389751	4.04456	15.2512	11.7795	403.543	10.5228	1.30758	32.0116	28.4095	54.7965	53.2179	462.538	5.72565	5.4252	155.125	278.35	16.8978
PT-0458 L1	440252	orange	415.838	874.864	93.8064	242.56	15.2156	8070.75	188.563	0.431948	57.4802	26.3623	0.476027	12.066	5.40188	16.3092	0.526712	0.81321	0.0595032	0.0528892	39.2022	15.3474	11.9094	186.591	0.841858	395.62	0.788968	0.597234	856.537	513.421	70.8812	576.864	0.306335	3.30562	28.4354	7.21062	173.148	8.62982	0.850675	25.5952	26.4898	25.4365	28.1189	272.016	1.41044	1.1636	99.8448	355.781	34.1546
PT-0458 L2	440252	orange	355.977	901.584	99.1156	242.234	14.8179	7268.61	361.297	72.0668	118.138	70.6109	27.143	22.2718	10.789	1.22669	49.3233	98.0934	34.6273	125.981	2.9618	41.2995	50.8916	503.65	66.0447	860.577	121.93	407.832	2397.98	1710.34	0.718292	1402.51	33.8593	1469.43	37.3979	14.627	614.575	15.2054	2.25749	28.3493	40.7935	73.1356	38.3682	571.519	3.71298	2.21084	260.69	911.37	3.1297
PT-0458 L3	440252	orange	303.019	438.819	68.7317	160.602	13.4554	4418.41	342.183	1.08384	167.311	66.1147	1.3331	24.9343	18.3774	44.7917	2.7619	2.35112	0.751947	0.860915	67.79	54.8579	45.5295	523.94	34.1238	983.505	2.12386	1.95343	2575.99	1228.15	155.611	1587.23	0.948322	8.64017	42.6547	13.7964	340.257	16.4579	2.69198	36.3855	34.6628	93.8217	54.2198	248.555	9.94217	9.76773	200.991	1107.67	82.7395
PT-0458 L4	440252	orange	308.643	552.099	78.8154	186.319	13.7692	3438.47	277.527	1.2752	89.8075	51.5695	1.19638	19.1616	74.7539	34.5114	1.41912	2.1332	0.524024	0.296777	72.0139	44.456	24.9863	964.361	27.4641	691.101	1.63236	1.36795	1590.91	1944.31	121.903	1053.57	1.06655	5.4023	37.1017	13.2629	345.207	14.4918	3.94641	20.6676	20.8302	74.1752	20.9969	1269.52	7.29924	6.44132	295.401	505.252	54.3316
PT-0465 L1	440262	yellow	417.844	687.025	100.07	245.305	13.5136	6101.44	325.689	0.658271	46.8096	46.3085	0.173937	18.6249	9.18799	35.2518	1.35739	1.26872	0.763962	0.0579762	134.489	32.1033	40.9151	479.049	2.75587	607.436	1.16647	0.971999	1441.78	2220.95	54.217	695.326	0.794661	3.84694	30.1798	7.19587	281.547	9.29669	2.13146	17.138	33.358	79.8506	33.4451	1310.78	5.75732	7.46217	213.785	414.779	39.8149
PT-0465 L2	440262	yellow	300.921	598.726	107.632	209.776	13.6536	4458.04	135.636	50.1505	93.0481	36.8371	24.5398	21.1387	15.4587	2.12201	31.4736	62.5476	32.7947	0.554617	2.17034	59.3268	43.1913	882.997	3.77552	547.248	70.9325	315.241	1748.44	1151.88	0.596111	605.953	32.7967	948.908	23.4696	7.29233	271.52	13.9853	2.27001	47.8011	40.6028	86.5206	55.7718	54.4111	2.04623	2.16679	179.019	618.915	2.9281
PT-0465 L3	440262	yellow	248.693	450.587	84.2746	192.423	13.0556	3427.71	84.0315	1.31871	100.468	101.862	0.772176	42.9607	37.0535	54.0673	2.72767	2.75824	0.99285	0.667056	142.623	75.135	44.9389	1691.43	12.2595	867.196	2.09589	1.34386	2400.03	7078.22	176.493	1809.09	2.79302	10.467	37.7054	19.516	1631.13	19.2051	4.15193	80.396	53.7693	88.2886	15.8205	2053.62	9.01589	11.8354	609.667	696.592	34.8886
PT-0489 L1	440166	yellow	393.766	704.123	85.2191	211.154	13.8446	5896.03	340.37	1.15712	50.3439	40.2622	0.43789	54.944	18.6666	37.4002	1.35793	1.70344	0.470053	0.265159	37.4158	25.6801	22.924	427.23	0.759316	552.703	1.32177	1.49042	1590.02	3385.02	124.547	1014.42	0.498158	6.82185	35.1736	6.7294	178.875	11.4816	2.4266	21.281	29.9139	51.3923	22.45	2223.02	13.6154	6.24362	279.045	514.179	66.6552
PT-0489 L2	440166	yellow	332.266	592.27	84.6723	162.832	14.0085	5216.59	432.981	113.754	100.73	35.9091	9.56628	65.0083	17.502	2.42263	24.2153	41.9444	18.6471	134.352	0.974615	27.5666	19.8026	336.028	2.07127	820.139	158.015	434.877	2205.06	1411.17	0.896609	1635.24	13.9071	1178.28	42.4318	11.6228	251.625	15.5068	2.22697	39.8662	44.6669	50.5135	59.7173	2398.81	2.86586	2.52996	237.386	576.873	2.47629
PT-0489 L3	440166	yellow	260.025	403.06	84.022	160.481	14.6277	3518.71	105.677	2.21314	108.415	71.1579	1.58338	90.1455	42.3742	79.1218	3.95329	3.42544	1.16801	0.797348	47.4029	403.928	51.2023	448.286	2.05514	1089.96	2.90846	2.26851	3558.6	10558.6	184.327	1890.78	0.92088	13.3409	67.7859	29.9399	398.797	41.2392	2.39205	270.649	162.502	491.609	212.768	105.042	29.6273	16.2853	549.194	1130.1	127.628
PT-0489 L4	440166	yellow	378.236	781.911	83.9804	248.914	14.2221	5276.97	107.023	39.431	48.4651	32.5789	8.06286	34.7282	20.098	1.07591	15.8686	25.7082	9.84883	88.6859	0.55956	80.9382	9.48678	225.215	1.1427	428.504	71.9467	260.906	1304.83	2367.15	0.74076	935.413	10.2814	706.443	16.8262	12.751	258.643	11.033	1.21756	164.86	56.4062	107.24	60.9452	164.479	1.96278	1.10336	161.35	357.788	0.618766
PT-0561 L1	441755	yellow	284.899	429.598	67.4507	136.813	14.1116	2903.39	436.501	0.944852	72.7461	53.3841	0.407635	29.4957	62.1509	52.9214	1.44022	2.32089	1.95818	0.0761976	50.8947	49.2589	17.3682	304.459	0.781027	619.255	1.14685	0.933366	1325.4	1129.06	155.402	1104.25	0.533509	6.18726	24.8443	10.3096	223.912	11.7731	1.58872	41.1277	39.3808	72.887	55.0491	1782.53	1.68778	2.75554	275.032	490.066	63.0155
PT-0561 L2	441755	yellow	332.33	451.459	78.4999	115.076	13.1869	5316.79	121.667	70.2017	42.1019	22.0483	0.755174	14.9776	12.1988	1.66428	28.0769	37.198	109.492	0.612532	0.520376	31.5662	11.7814	211.169	1.28962	466.818	102.125	238.649	975.611	519.913	1.60274	845.829	11.854	491.181	26.6286	6.28757	92.8754	6.9924	1.32855	13.6435	17.8136	48.2527	28.6881	382.113	1.03213	1.50204	179.43	352.984	3.00704
PT-0561 L3	441755	yellow	220.515	990.747	83.5385	313.52	13.3377	7184.41	101.744	29.7993	77.4299	90.1527	8.37905	22.1124	90.3043	2.0228	40.0297	104.013	153.281	136.186	2.34226	67.6705	15.3852	1181.82	2.12228	600.49	94.5122	319.681	1530.46	2710.7	1.41473	1510.1	23.7433	1097.62	32.5292	11.6431	606.325	8.82404	1.36237	42.9275	30.7376	70.5055	51.7815	2586.22	1.28909	1.07948	506.257	507.439	2.23244
PT-0561 L4	441755	yellow	379.59	696.954	74.8213	240.928	13.6972	6764.45	259.687	48.2862	46.7412	54.4417	6.56119	31.6687	79.8696	0.418305	35.3098	53.5196	142.897	77.188	1.4816	53.1281	16.1558	743.907	2.07027	619.155	128.533	292.433	1392.36	1909.68	0.904861	1086.78	12.8863	675.224	38.522	8.24649	260.156	9.6081	1.7799	23.4162	32.2979	60.9904	53.2433	3160.59	1.40428	1.42134	245.219	447.093	2.68054
[truncated: 54 more columns]

## Sheet: Root
Amount [µg/g DW]		Platform	GCMS	GCMS	GCMS	GCMS	GCMS	GCMS	GCMS	GCMS	GCMS	GCMS	GCMS	GCMS	GCMS	GCMS	GCMS	GCMS	GCMS	GCMS	GCMS	GCMS	GCMS	GCMS	GCMS	GCMS	GCMS	GCMS	GCMS	GCMS	GCMS	GCMS	GCMS	GCMS	GCMS	GCMS	GCMS	GCMS	GCMS	GCMS	GCMS	GCMS	GCMS	GCMS	GCMS	GCMS	LCMS	LCMS	LCMS
		Metabolite group	Amino acid	Amino acid	IPP	Sterol	Cell wall	Cell wall	Cell wall	TCA cycle	Sugar	Cell wall	Sugar	TCA cycle	Amino acid	Sugar	Sugar	Amino acid	Cell wall	Cell wall	Cell wall	Cell wall	Amino acid	IPP	Sugar	Amino acid	TCA cycle	Amino acid	TCA cycle	TCA cycle	Sugar	TCA cycle	Amino acid	Amino acid	Amino acid	Amino acid	Sugar	Sugar	Amino acid	Sterol	Sugar	Amino acid	Phenolic 22	Sugar	Amino acid	Sugar	Phenolic	Phenolic	Phenolic
Sample	Variety	Rootcolour	Alanine	Aspartic acid	a-Tocopherol	b-Sitosterol	C16:0	C18:0	C18:3	Citric acid	Disaccharide48.682min	Erythronic acid/Threonic acid	Fructose	Fumaric acid	GABA	Glucose	Glucose/Galactose	Glutamine	Glyceric acid	Glycerol	Glycerol-3-P	Glycerol-C18:0	Glycine	g-Tocopherol	Inositol	Isoleucine	Itaconic acid	Leucine	Maleic acid	Malic acid	Mannose	Mesaconic acid	Methionine	Ornithine	Phenylalanine	Pyroglutamic acid	Ribitol	Sedoheptulose	Serine	Stigmasterol	Sucrose	Threonine	trans-Caffeic acid	Turanose	Valine	Xylose/Ribose/Arabinose	260nm(I)	260nm(II)	260nm(III)
G-0372 R1	401205	yellow	0	336.3	0.633953	137.558	344.429	170.258	0	50.0192	293.768	0	14397.9	68.7147	0	20582	0	0	0	0	9.7784	1616.27	0	0	10055	10.5979	64.1692	0	45.4371	1716.02	318.076	0	0	0	0	928.943	0	0	104.135	0	90922.7	82.8559	0	0	37.8722	0	37.8228	418.485	114.723
G-0372 R2	401205	yellow	0	976.566	3.90136	138.431	309.038	130.33	0	0	0	0	86516.1	414.286	0	149903	0	0	0	30.9833	9.47274	1479.37	0	16.2594	15669.2	0	0	0	0	11581	498.232	0	0	0	0	370.809	0	0	363.547	0	789082	126.176	0	515.493	0	0	102.552	543.721	57.8996
G-0372 R3	401205	yellow	0	613.097	7.71463	192.973	374.163	163.587	0	0	120.588	0	29808.4	282.009	0	47314.2	0	0	0	0	6.9989	1544.41	0	47.0078	14513.8	0	0	0	152.703	3507.79	0	0	0	0	0	374.436	0	0	74.0369	0	757686	0	0	447.329	0	0	23.1125	245.224	30.3859
G-0372 R4	401205	yellow	0	1209.64	5.19288	189.848	367.366	136.982	0	846.857	97.3372	36.1655	31246.9	130.598	0	41578.9	0	0	0	47.9343	5.78972	1528.35	0	9.33747	7757.67	12.6028	80.4849	0	114.236	8175.05	456.348	0	0	17.2776	0	771.195	0	0	210.561	0	176320	151.44	0	0	46.0517	0	99.003	433.265	96.1731
G-0528 R1	441724	brown	0	76.8596	3.56398	0	784.561	362.707	193.877	0	0	0	0	0	0	600.119	0	0	0	0	28.871	2661.7	0	2561.82	2791.48	0	0	0	0	213.669	0	0	0	0	0	28.413	0	0	293.443	0	39576.8	0	668.836	424.796	0	69.2252	176.094	2994.4	80.6375
G-0528 R2	441724	brown	0	368.453	0	409.823	346.719	63.6102	0	296.603	0	0	0	0	0	668.603	0	0	0	120.453	0	571.454	0	1751.28	3161.85	0	0	0	0	579.575	0	0	0	0	0	23.3153	0	0	126.832	0	685191	0	419.086	896.107	0	70.9988	129.074	2820.49	59.9479
G-0528 R3	441724	brown	0	492.026	4.69231	581.329	630.076	289.798	158.871	336.597	0	0	0	0	0	1622.22	0	0	0	70.6645	39.2363	1536.07	0	2860.11	3494.49	0	0	0	0	613.333	0	0	0	0	0	141.77	0	0	217.27	0	196269	0	994.258	928.675	0	60.2963	121.6	2191.45	41.1194
G-0615 R1	401527	purple	85.09	1890.79	0	139.218	326.354	151.373	0	0	314.163	0	12494.8	0	0	1416.36	0	0	0	0	9.82174	1101.53	35.5575	3.53578	5751.7	0	23.974	0	57.9827	2626.33	26718.5	0	0	0	0	451.963	460.836	0	309.854	0	54195	48.4722	176.629	512.465	24.2695	34.743	435.166	2142.76	272.549
G-0615 R2	401527	purple	42.1231	1311.81	0	222.242	324.688	103.463	0	0	165.959	17.1535	5367.35	103.29	0	47221.6	98.3409	0	0	165.696	0	1327.76	0	0	11852.1	0	32.6744	0	76.7308	3401.81	1706.48	0	0	0	0	438.563	0	0	140.868	0	138763	8.53428	478.396	547.211	0	0	212.501	1767.56	147.402
G-0615 R3	401527	purple	0	1021.9	0	94.5073	329.404	162.709	0	0	268.821	0	19211.8	0	0	64246.9	0	0	0	0	0	1424.05	0	0	32524.4	0	0	0	0	11720.4	592.551	0	0	0	0	177.307	529.334	0	155.289	0	405963	0	126.694	615.973	0	0	367.271	2098.04	209.08
G-0615 R4	401527	purple	641.784	1440.49	0	468.2	536.206	198.122	0	1250.04	0	3.10093	504.305	27.2405	357.32	2518.38	124.209	0	0	122.07	0	1047.09	174.592	426.661	2563.33	0	37.0607	0	0	3309.75	249.28	0	0	0	0	772.363	0	0	1215.28	0	26060.9	180.151	349.038	1895.32	64.466	206.885	159.85	4074.47	44.5202
G-0882 R1	400473	white	174.869	1264.1	0	197.679	350.742	162.918	0	1052.89	0	55.311	7261.03	142.128	35.1904	10302.1	125.441	21.1901	46.774	51.3557	14.2846	1191.77	154.202	28.6736	10705.9	10.7347	112.026	0	139.147	3755.72	988.432	5.81536	0	0	0	786.448	0	0	549.537	2.30001	152107	236.187	0	1434.81	46.8095	38.5125	224.715	1525.81	80.7018
G-0882 R2	400473	white	185.367	2446.84	0	155.266	386.1	169.939	0	4526.06	0	50.6381	8034.29	178.833	39.0799	2305.39	0	0	45.0548	73.0191	5.55337	1483.39	112.292	6.60767	3474.68	0	214.494	0	174.883	6597.22	8027.9	13.9638	0	0	29.4289	929.944	0	0	685.372	3.71661	49200.8	251.835	0	1132.3	29.4088	90.6197	110.898	534.566	36.473
G-0882 R3	400473	white	0	1708.58	0	172.56	328.535	138.411	0	1944.31	0	29.5108	15203.5	93.2639	0	19907.1	260.277	0	0	0	14.1901	954.997	0	45.6489	14836.3	0	172.843	0	0	4703.79	0	0	0	0	0	821.136	0	26.2717	1158.95	0	1.05491e+06	164.538	0	1279.14	0	96.621	318.029	1696.68	96.822
G-0882 R4	400473	white	276.545	1632.9	0	222.899	2317.45	386.53	0	2138.79	0	38.7389	9767.29	51.2853	145.159	11681.2	0	13.4696	25.7689	248.079	26.8404	1566.95	222.401	37.5287	7935.94	74.9478	313.181	0	66.3878	2365.94	617.238	20.2966	30.3109	33.3442	41.1451	947.521	0	0	1022.56	0	94298	439.243	0	641.078	213.916	60.7273	67.7296	53.7724	137.43
G-1000 R1	401434	yellow	73.3562	547.497	1.47607	129.446	311.585	135.772	0	0	49.4201	0	3322.89	9.56065	0	3034.33	0	0	0	0	20.579	1117.53	0	40.8833	8092.25	0	16.0479	0	0	633.734	106.031	0	0	0	0	236.201	202.156	0	460.151	0	44156.6	43.9141	0	698.776	12.1333	87.2432	30.0194	591.259	41.6631
G-1000 R2	401434	yellow	21.8665	344.362	0	134.69	400.171	151.976	0	3356.23	0	27.7543	1919.19	216.057	0	1930.69	0	0	20.6351	75.6615	23.7911	1227.33	0	0	6472.69	0	256.394	0	149.14	11023.9	699.555	0	0	0	0	116.938	36.1358	0	143.857	0	56511.3	20.061	0	764.276	0	0	101.612	1341.93	91.6076
G-1000 R3	401434	yellow	32.5911	939.341	0.650774	112.072	530.147	266.517	0	479.294	26.2167	16.0449	2637.04	216.511	0	3302.23	0	0	18.4982	0	20.4103	2612.06	0	12.7414	15361.9	0	111.171	0	195.661	10011.3	645.959	0	0	0	0	328.282	41.564	0	143.578	0	137413	43.304	0	254.768	18.0568	23.2668	52.4806	369.503	37.4257
G-1000 R4	401434	yellow	0	221.535	0.855067	114.068	249.856	109.411	0	0	0	0	1736.99	81.6141	0	1946.69	0	0	0	59.2455	18.322	873.214	0	10.0382	39673.4	0	0	0	0	1379.49	0	0	0	0	0	0	0	0	88.405	0	696297	0	0	685.381	0	0	56.6304	1061.51	67.9239
G-1196 R1	400300	yellow	0	675.832	2.56906	156.477	425.583	184.324	0	349.137	45.4443	0	27914.5	58.4252	0	66521.1	131.784	0	0	0	11.3142	1464.76	52.4084	16.6717	14520.8	0	80.206	0	0	3523.35	2383.93	0	0	0	0	613.457	0	0	277.088	0	560202	158.343	0	447.391	0	0	113.864	620.178	82.604
G-1196 R2	400300	yellow	413.395	1728.03	1.99458	188.927	352.64	162.783	0	1193.6	101.853	0	16946.8	193.44	0	7359.96	2205.33	0	0	52.2739	13.2631	1568.03	220.74	13.668	6193.73	0	184.769	0	218.894	6473.29	16721.5	0	0	0	0	1277.02	0	0	1007.17	0	56192.4	651.821	0	495.704	68.7259	0	265.107	1050.04	170.288
G-1196 R3	400300	yellow	0	1132.42	2.37073	215.565	329.792	146.22	0	395.313	0	0	31435.2	82.1131	0	64628.8	0	0	0	0	30.9124	1281.42	0	24.6127	8555.79	0	168.624	0	0	3364.29	1032.77	0	0	0	0	443.22	0	0	521.236	0	853519	293.67	0	1047.59	0	0	149.785	1351.61	91.264
G-1196 R4	400300	yellow	374.134	1005.67	2.43521	162.012	365.448	180.765	0	206.991	0	0	43865.3	252.065	0	94278.4	0	0	0	0	14.4972	1585.61	107.969	10.2834	8144.8	0	238.617	0	177.862	6269.53	1154.73	0	0	0	0	658.741	0	0	430.254	0	720234	377.989	0	1634.61	87.0608	0	140.777	1021.86	110.954
G-1320 R1	400177	lightpurple	0	474.426	0	177.668	371.854	189.997	0	0	97.3656	0	10332.3	167.783	0	26479.3	0	0	0	119.269	7.5921	1404.31	0	249.225	17140.7	0	45.622	0	129.637	3533.45	0	0	0	0	0	183.85	0	0	323.447	0	274075	128.308	0	860.579	42.1895	0	66.9425	542.947	53.3887
G-1320 R2	400177	lightpurple	195.991	1226.68	0	184.483	276.15	125.643	0	1045.78	222.97	37.1512	11366.1	183.429	0	22671.8	100.943	0	15.2833	52.0904	6.84141	1161.4	53.2252	253.506	17782.4	18.3118	78.7857	17.216	219.951	10755.9	1319.53	0	0	42.17	37.4809	840.321	0	0	390.877	0	125751	95.4095	302.689	576.984	74.7226	21.805	147.577	1348.56	134.436
G-1320 R3	400177	lightpurple	593.485	1394.37	0	221.079	684.832	352.36	0	490.003	0	0	9223.57	0	26.2052	3638	78.3757	0	0	0	9.44073	2835.38	163.044	474.024	8597.4	0	212.859	50.8481	274.921	6733.49	9207.62	0	0	0	0	1005.34	0	0	1484.28	0	72702.4	428.774	94.6353	1023.55	159.688	0	197.699	1277.61	43.2742
G-1320 R4	400177	lightpurple	742.466	1285.26	0	241.054	515.146	234.753	0	751.834	32.9465	20.5107	16737.2	168.275	24.4328	24069.7	287.417	0	10.0369	0	11.686	2336.83	174.215	173.546	14586.7	62.9528	119.875	0	185.943	7542.64	588.803	0	0	134.497	57.7885	1325.74	0	0	1428.99	0	113677	546.56	82.5881	982.458	217.633	24.2291	122.839	630.82	45.5368
G-1656 R1	400103	orange	0	660.922	0	218.546	557.098	240.098	27.3261	0	0	0	9607.59	105.876	0	11778.6	0	0	0	0	27.3929	2602.29	179.909	14.8068	19740.9	0	48.5785	0	0	488.403	0	0	0	0	0	701.049	0	0	664.94	0	917572	232.814	0	393.646	124.554	0	284.053	2458.13	151.71
G-1656 R2	400103	orange	0	512.81	0	162.954	377.862	185.642	19.6727	1774.38	0	0	7827.3	31.8707	0	21583.7	0	0	0	0	15.8704	1367.1	171.224	3.59461	10664.1	0	52.602	0	0	5766.03	0	0	0	0	0	815.646	0	0	405.014	3.53951	563608	214.957	0	2073.81	122.568	0	53.0209	1431.69	77.7871
G-1656 R3	400103	orange	0	979.79	0	211.561	368.388	156.809	0	3046.77	0	23.6946	4619.11	20.8272	0	9916.73	0	0	0	0	33.3234	1393.25	103.508	1.23515	12177.7	0	68.5092	0	0	4044.96	0	0	0	0	0	296.737	0	0	257.431	4.8746	369699	136.047	0	965.386	66.2793	0	67.6175	804.024	53.2184
G-1656 R4	400103	orange	0	1734.31	0	316.818	444.13	190.633	20.0017	1201.02	0	35.2293	3494.69	36.7109	0	3210.86	0	0	0	24.8851	15.7278	882.935	245.666	88.549	4866.14	0	141.32	0	0	2356.08	0	0	0	0	0	554.383	0	0	859.672	0	867530	136.615	0	3122.48	0	0	222.87	2284.98	64.7694
G-4615 R1	441141	orange	466.99	1725.34	0	682.274	788.045	350.433	51.0887	159.966	32.4265	0	90623.5	73.744	53.5427	172560	0	50.6518	0	0	51.6434	2309.82	844.461	167.146	13610.1	863.775	51.4954	0	0	1455.79	172751	0	50.9733	0	812.04	1250.52	0	56.2904	2552.44	0	140355	1421.06	137.618	649.264	1358.05	110.384	1195.45	1822.72	67.3369
G-4615 R2	441141	orange	847.155	2211.06	0	426.131	478.448	220.542	59.4592	363.604	103.85	0	27837.1	43.0579	76.1692	5698.59	20310.8	36.9294	39.7789	54.3378	35.6707	1268.45	1094.79	184.446	9232.72	0	80.7948	0	0	9305.15	24616.9	0	0	0	745.834	2366.3	0	12.6725	1813.75	0	87953.8	1113.42	331.318	2578.35	1470	102.583	720.856	3216.12	124.773
G-4615 R3	441141	orange	642.984	1709.55	0	291.291	388.178	203.614	0	799.645	292.217	0	105565	224.075	17.3412	199241	62512.4	14.9977	18.027	0	28.76	1164.92	551.475	0	42819.9	610.743	106.855	0	0	10457.1	33241.8	0	57.8668	0	346.649	919.296	0	16.0245	1543.53	0	314120	1119.83	46.888	1927.74	1145.84	45.2522	2015.09	3849.78	195.652
G-4615 R4	441141	orange	0	936.486	0	313.225	428.035	175.626	0	0	0	0	179366	0	0	397287	1118.25	0	0	15.937	15.7145	1444.69	0	41.0173	4780.56	0	208.301	0	0	4296.58	1214.74	0	0	0	0	263.583	0	0	519.834	0	1.44198e+06	168.894	0	1318.4	0	0	217.082	876.058	70.7616
G-5507 R1	401225	yellow	1665.11	1606.91	0	162.117	575.784	281.972	0	1064.78	25.7757	0	3952.13	0	168.359	2440.57	98.5165	45.4589	0	23.0413	25.4662	2431.97	279.603	0	8937.4	0	80.1001	112.11	0	1723.46	6208.42	0	0	0	0	1508.38	1918.73	0	4607.45	0	51412.2	351.706	0	1706.5	270.338	0	138.661	1058.95	77.6167
G-5507 R2	401225	yellow	352.961	1225.16	1.34832	150.191	368.279	172.942	0	283.409	69.502	0	52798.4	70.3459	0	90071.1	483.137	16.7135	0	83.5624	18.4178	1417.34	236.628	0	36056.3	0	96.5904	50.116	0	1488.34	312.552	0	0	0	0	1287.44	1038.18	0	840.01	0	628755	283.351	0	2184.86	180.684	0	61.6674	573.643	39.5646
G-5507 R3	401225	yellow	817.524	817.958	0	229.278	479.176	266.769	0	0	0	0	598.157	0	245.175	1325.22	0	0	0	0	10.0946	1420.33	460.362	166.949	14568.3	0	69.1882	0	0	366.722	0	0	0	0	0	353.954	0	0	8598.88	0	787052	816.555	0	3211.07	249.81	0	79.1944	1490.75	38.8708
G-5507 R4	401225	yellow	198.078	1385.47	1.28989	183.74	568.963	261.791	0	0	0	0	108524	131.869	0	200027	0	0	0	36.0036	20.6426	2460.95	90.196	0	33880.9	0	99.4092	0	0	553.107	272.727	0	0	0	0	800.379	513.76	0	1604.08	0	957663	112.68	0	744.18	94.4934	0	579.226	2306.37	129.687
PT-0005 R1	440001	orange	0	858.686	0	154.394	430.359	211.283	0	159.46	0	91.5927	23873.2	57.7047	0	76803.3	730.793	0	0	0	11.823	1686.44	69.6002	0	37453.6	0	0	0	0	42722.8	1088.91	0	0	0	0	721.58	694.373	0	336.47	0	272161	328.718	0	2724.7	230.238	0	60.325	459.138	95.5477
PT-0005 R2	440001	orange	0	1367.37	0	190.998	626.376	294.14	0	165.816	0	73.0911	5652.44	117.577	0	9243	568.783	0	0	0	43.8755	2511.66	119.872	4.62138	22498.1	20.3874	34.8791	28.344	0	5281.39	1256.86	0	0	0	0	945.394	897.798	0	460.862	0	153411	178.984	0	1061.91	157.95	0	68.8404	745.65	96.5594
PT-0005 R3	440001	orange	0	990.854	0	149.241	534.664	252.48	0	0	0	0	136008	313.753	0	203323	440.257	0	0	22.0244	26.1953	2007.05	0	3.26839	12613.7	0	45.5835	0	0	8258.34	549.758	0	0	0	0	636.704	0	0	576.317	0	1.74461e+06	215.833	0	851.011	0	0	252.064	2068.27	163.962
PT-0005 R4	440001	orange	0	1329.98	0	252.103	433.907	156.49	0	0	0	0	36428.7	383.015	0	66976.9	370.147	0	0	57.4429	33.3458	1081.24	315.939	3.2262	35115.2	77.7157	0	75.417	0	4213.26	1218.1	0	0	0	0	687.063	547.879	0	823.31	0	163703	463.588	0	1298.46	422.634	0	100.159	936.336	109.15
PT-0023 R1	440025	white	0	438.308	0	328.253	819.47	415.009	63.7753	0	0	0	98158	0	0	182997	243.031	0	0	0	19.8082	2884.87	130.484	27.0157	22218.8	0	0	0	0	0	0	0	0	0	0	295.063	0	0	494.359	0	1.15638e+06	126.683	0	439.658	0	0	322.006	1595	152.839
PT-0023 R2	440025	white	0	656.659	0	189.044	385.422	176.701	0	0	0	0	57867.2	0	0	55755	802.954	0	0	0	5.58823	1581.16	0	0	12736.4	0	215.356	0	0	1452.82	0	0	0	0	0	371.303	0	0	385.641	0	1.67504e+06	247.797	0	1069.29	0	0	50.9477	444.866	55.7116
PT-0023 R3	440025	white	0	464.942	0	207.925	296.028	134.148	19.4316	0	0	0	24952.9	0	0	39449.4	569.135	0	0	0	16.2545	1052.12	338.689	0	8371.9	0	393.897	161.736	0	3719.81	0	0	0	0	0	863.475	0	0	1965.78	0	1.01951e+06	925.527	0	2883.56	0	0	420.293	1701.73	90.1321
PT-0023 R4	440025	white	0	492.456	0	171.276	423.636	168.359	0	0	0	0	59096.6	0	0	74244.4	553.754	0	0	91.1149	3.98031	1662.27	143.438	0	13589.4	0	209.22	26.956	0	1588.52	0	0	0	0	0	440.625	0	0	721.477	0	1.22001e+06	340.566	0	1266.73	0	0	84.6325	772.411	53.5614
PT-0026 R1	440031	orange	421.959	1102.1	0	215.111	373.637	184.954	0	1695.57	43.2148	15.2634	50215.6	276.816	61.4144	76686.5	1098.56	0	20.7326	16.6611	20.0071	1304.96	202.756	26.301	12794.3	48.9087	115.321	65.4224	245.582	14968.5	2356.93	0	27.5656	0	72.1312	1606.17	0	47.0596	846.952	0	186131	920.318	0	2550.31	277.239	66.9929	184.988	1736.15	130.421
PT-0026 R2	440031	orange	37.1893	1356.21	0	175.899	350.465	147.867	0	2024.01	0	35.9476	14101.8	152.26	19.6352	21239.3	785.907	0	25.8854	74.4815	26.1009	1270.44	72.0801	15.9881	3474.84	26.6336	263.32	0	145.749	8027	1316.21	18.8671	39.2955	0	49.8806	750.318	0	12.0526	387.554	0	124337	501.272	0	891.313	120.744	58.5055	204.891	1059.5	137.733
PT-0026 R3	440031	orange	200.747	1460.22	0	236.777	359.055	141.173	0	1954.38	30.7667	25.9148	33222.6	114.417	42.255	47764	78.2023	0	21.1174	0	28.8726	1340.88	137.917	0	10955.3	0	159.631	23.9809	133.931	9785.12	4121.44	8.25646	0	0	38.2682	1036.56	0	29.6918	699.267	0	91394.8	332.703	20.2406	1191.21	99.08	91.828	369.819	754.635	82.142
PT-0026 R4	440031	orange	287.747	1334.15	0	183.431	452.172	215.487	0	1461.39	64.3201	21.5187	27669	154.448	151.764	40600.9	981.999	0	25.6378	0	20.8106	2188.02	125.406	61.4802	7788.39	0	136.673	13.6092	176.744	9489.42	1286.17	7.96326	0	0	0	819.223	0	7.62366	747.809	0	97376.5	349.028	22.9403	457.791	89.1155	41.589	41.1142	485.451	75.0177
PT-0045 R1	420014	orange	157.106	675.793	0	242.362	344.927	137.475	0	0	0	0	3112.93	0	0	3472.5	64.2757	0	0	71.9866	15.7012	1364.21	49.1412	87.9544	5519.6	16.5012	23.0841	0	0	354.936	7385.23	0	0	0	0	318.73	0	27.8902	536.466	0	52307.5	49.6231	985.825	769.456	88.1765	108.614	250.323	1855.76	52.6475
PT-0045 R2	420014	orange	0	1007.59	0	323.346	542.905	242.568	0	102.364	78.6978	31.5767	19978.2	146.306	0	51776.5	53.7955	0	29.6566	0	36.5889	1925.16	44.0172	65.4693	5482.42	9.15202	53.0328	0	140.68	5198.31	2314.03	0	0	0	0	722.286	0	26.1181	314.671	0	237870	99.4759	247.007	81.7649	35.3114	39.0747	50.4706	235.004	64.9569
PT-0045 R3	420014	orange	158.918	1182.12	0	195.225	424.988	193.318	0	94.2135	143.709	22.1665	19255.3	72.7307	0	37495.3	1717.11	0	39.1084	56.5382	8.22986	1564.42	90.8891	120.276	8465.86	11.9417	35.4406	0	97.8262	4033.27	2904.02	0	0	0	0	792.075	0	22.0048	536.201	0	64421.2	99.8687	156.382	338.712	71.7848	35.8135	56.9002	315.857	73.5487
PT-0045 R4	420014	orange	0	265.551	0	248.003	431.297	192.219	0	0	0	0	32946.8	628.536	0	183943	1219.5	0	0	49.6899	17.9373	1591.17	0	89.5937	6295.87	0	0	0	0	6629.22	0	0	0	0	0	0	0	0	222.991	0	3.12751e+06	0	0	530.536	0	0	54.7216	316.81	90.3457
PT-0094 R1	420027	orange	0	548.183	0	280.524	353.791	145.884	0	0	486.226	0	208364	84.4873	0	428864	0	0	0	52.5976	24.3648	916.997	0	14.7086	40534.4	0	0	0	0	5680.35	285.305	0	0	0	0	231.936	0	0	108.82	0	1.25791e+06	0	0	168.663	0	0	230.161	1140.74	171.361
PT-0094 R2	420027	orange	0	1060.09	0	286.959	506.732	172.856	0	0	113.135	0	154629	260.965	0	343534	13060.4	0	0	0	10.9116	1793.41	0	279.733	17219.5	0	0	0	0	5714.18	0	0	0	0	0	201.435	0	0	394.708	0	1.3784e+06	0	0	308.698	0	0	43.8387	263.303	48.2608
PT-0094 R3	420027	orange	0	1351.52	0	296.336	327.568	145.7	0	2076.09	384.541	0	58033.3	299.895	0	79395.6	7730.99	0	0	72.8573	21.8856	1209.68	146.7	16.2054	18136.2	0	95.256	0	350.851	24944.1	355.069	0	0	0	0	908.856	0	0	409.462	0	195321	130.133	93.3243	444.554	0	0	116.198	588.334	97.4878
PT-0094 R4	420027	orange	0	1150.98	0	287.449	374.911	150.349	0	800.319	275.965	0	187861	308.695	0	317808	0	0	0	47.2079	20.4698	1258.19	127.944	59.8773	11437.7	0	176.35	0	551.838	11238.6	186377	0	0	0	0	628.513	0	0	255.099	0	574932	223.812	77.4127	485.499	0	0	19.7218	158.146	63.0582
PT-0198 R1	440291	brown	0	454.647	4.03203	507.583	743.165	359.42	153.973	0	0	0	6106.47	27.6606	124.406	6562.45	0	0	0	0	18.9418	2350.6	0	1239.26	6612.83	14.2585	33.8803	0	0	423.567	0	0	0	250.592	0	192.636	0	0	142.199	0	133516	95.7819	547.53	477.837	50.7726	201.442	884.672	4134.36	92.6958
PT-0198 R2	440291	brown	0	479.048	3.30183	472.483	787.402	350.149	200.205	0	0	0	1226.36	24.2461	311.1	1800.39	0	0	0	103.134	10.7125	2976.99	0	1312.46	6663.55	24.6491	27.5808	0	0	549.658	0	0	0	3263.23	0	209.84	0	0	299.768	0	95239.9	58.3259	323.054	993.448	87.7451	78.1055	571.348	5667.9	145.806
PT-0198 R3	440291	brown	0	396.74	1.36162	250.168	412.807	210.557	76.5055	0	0	0	1536.84	0	908.545	2560.15	0	0	0	0	7.47031	1438.3	0	421.008	17350.5	0	0	0	0	1445.81	0	0	0	0	0	281.231	0	0	745.575	0	885115	125.733	0	1675.6	0	131.735	134.287	3471.41	108.748
PT-0198 R4	440291	brown	0	449.063	1.45322	450.701	561.62	241.353	195.246	0	0	0	2246.7	20.7741	379.558	3100.57	0	0	0	122.908	33.2558	1294.05	0	125.399	8436.26	13.6138	24.0339	0	0	678.002	0	0	0	710.934	0	218.871	0	0	347.808	0	252403	94.531	306.624	1021.21	48.4726	134.415	59.6683	1295.76	29.3998
PT-0204 R1	440170	white	0	685.283	1.49819	141.606	430.121	182.289	0	518.989	0	0	273306	30.5301	0	386312	0	0	0	0	0	1848.64	72.7245	0	14973.8	108.587	52.2373	0	0	10979	0	0	0	0	50.3375	533.748	0	0	596.153	0	616926	622.055	0	1018.64	344.555	0	67.4917	356.147	64.6951
PT-0204 R2	440170	white	217.177	954.923	0	121.579	341.402	164.673	0	0	0	0	118529	177.444	0	203088	0	0	0	121.695	4.92894	1455.88	77.9611	0	11084.8	0	108.321	0	186.329	6577.13	0	0	0	0	0	557.827	0	0	1342.99	0	298535	281.572	0	1188.33	170.29	0	57.3298	380.716	32.3755
PT-0204 R3	440170	white	0	739.39	1.28068	145.184	398.09	177.231	0	0	0	0	278571	227.145	0	667379	0	0	0	133.427	3.57266	1496.65	0	0	23583.1	0	0	0	0	3072.28	345097	0	0	0	0	474.111	0	0	915.275	0	1.60456e+06	383.848	0	284.43	265.915	0	55.6671	574.787	67.7256
PT-0204 R4	440170	white	291.771	931.174	0.658968	158.356	317.8	126.541	0	1685.13	0	28.7393	49270.3	104.497	0	74691.9	0	0	0	135.583	17.7111	1423.25	149.969	0	4330.31	66.5723	428.43	0	136.451	3787.74	594.67	0	0	0	17.7727	1185.59	0	0	1290.46	0	152192	411.399	0	192.808	165.7	0	119.412	458.69	42.2596
PT-0309 R1	440175	yellow	449.23	812.071	0.654857	316.069	287.785	129.691	0	0	0	0	531092	444.848	0	1.00359e+06	0	0	0	65.9294	10.249	1186.88	0	60.8238	5770.6	105.455	0	0	0	3748.62	126949	0	0	0	0	602.157	0	0	556.703	0	1.31234e+06	478.046	0	349.06	487.817	0	335.46	1487.03	165.524
PT-0309 R2	440175	yellow	412.394	2039.46	1.25678	264.101	576.054	323.494	0	0	0	0	39665.7	64.3518	0	58185	1978.65	0	0	0	8.00475	2209.34	150.484	18.1	22397.7	38.2424	20.1135	42.5311	104.338	2970.77	801.931	0	0	0	0	767.193	0	0	717.981	0	117422	197.9	0	1612.56	194.044	0	351.499	2515.46	294.219
PT-0309 R3	440175	yellow	592.378	758.22	4.10072	304.913	402.552	167.133	0	0	0	0	72381.7	457.921	0	118214	994.933	0	0	0	19.5782	1260.51	729.897	84.992	6291.67	373.15	51.7561	493.597	389.222	3405.77	919.859	0	0	0	0	105.274	0	0	1918.51	0	520777	960.119	0	607.402	742.63	0	45.377	624.703	59.7585
PT-0408 R1	440132	orange	0	887.651	0	244.03	387.52	185.21	0	167.691	80.6061	0	313792	103.842	0	463432	16611.1	0	0	46.3885	22.4462	1388	60.7412	8.50025	18841.7	0	92.076	0	0	3032.3	0	0	0	0	0	631.061	0	0	397.495	0	350427	153.881	0	783.782	162.075	0	202.302	903.162	110.643
PT-0408 R2	440132	orange	348.498	1312.98	0	261.923	506.636	208.684	0	613.804	66.8283	0	323279	54.9059	0	601696	1743.1	0	0	0	10.2884	1690.69	192.737	0	10398.5	56.62	96.6964	62.5351	0	28789.6	0	0	0	0	0	932.182	0	0	1420.51	0	1.00073e+06	723.531	0	2666.7	343.361	0	71.6363	446.834	55.0068
PT-0408 R3	440132	orange	0	1104.31	0	319.981	492.378	227.262	0	0	0	0	348427	588.916	0	757137	46491.9	0	0	0	24.1095	1803.37	0	0	9853.17	0	123.638	0	0	23049.5	0	0	0	0	0	1132.97	0	0	899.61	0	2.29705e+06	830.413	0	810.145	383.798	0	152.74	518.037	38.9014
PT-0408 R4	440132	orange	226.74	893.086	0	246.019	571.986	262.373	0	0	57.3997	0	86628.9	0	0	143192	173.269	0	0	63.1066	20.1351	2137.51	0	0	6007.88	71.6101	134.558	71.4907	0	3895.85	0	0	0	0	0	779.025	0	0	1062.42	0	302208	536.48	0	263.558	266.01	0	130.519	460.247	68.5526
PT-0435 R1	440280	white	378.17	1414.04	1.57601	277.24	477.672	240.255	57.5792	0	0	0	3204.79	12.2951	24.1065	3493.59	0	0	0	38.3015	11.8488	1536.88	103.494	123.024	5628.29	0	21.9677	0	0	457.694	0	0	0	0	0	981.906	0	0	899.439	0	77362	153.718	0	1108.22	94.7715	42.0552	96.9165	1629.53	108.542
PT-0435 R2	440280	white	0	841.238	1.58373	308.629	602.722	202.168	0	192.944	0	0	2150.87	0	0	3218.96	0	0	0	91.2801	11.8584	1451.04	0	46.8127	8495.34	0	0	0	0	620.691	0	0	0	0	0	448.002	0	0	606.07	0	494361	47.7774	0	1356.59	0	0	107.393	1890.94	127.718
PT-0435 R3	440280	white	273.716	39.7984	0.967811	292.429	416.982	163.61	45.4264	653.796	0	0	6600.39	35.5721	0	8235.05	0	0	0	0	17.7243	1490.29	88.9513	16.2776	8547.85	0	99.4412	0	0	1032.21	0	0	0	0	0	973.03	0	0	909.347	0	126363	123.799	0	594.178	48.1126	10.7426	119.767	769.514	80.8205
PT-0435 R4	440280	white	191.991	1132.44	0	270.211	665.997	293.568	0	0	0	0	17858	177.451	105.055	31946.8	0	0	0	0	13.0657	2940.08	366.967	0	21972.6	0	151.512	0	0	2268.3	0	0	0	0	0	992.092	0	0	1511.86	0	1.56994e+06	302.326	0	928.055	215.923	0	74.785	946.2	62.9609
PT-0450 R1	440286	orange	0	1015.97	0	258.785	295.006	143.917	0	0	212.212	0	182151	0	0	624193	1682.45	0	0	0	17.696	918.645	0	9.34297	36147.4	0	0	0	0	3043.73	0	0	0	0	0	583.773	0	0	286.507	0	1.43334e+06	168.967	0	1136.86	0	0	394.757	2891.36	150.243
PT-0450 R2	440286	orange	407.322	642.543	0	457.239	696.8	351.014	0	3241.44	135.571	112.489	37376.3	98.6508	0	75925.5	12073.1	0	21.9304	0	28.7182	2733.58	432.99	35.6164	5043.79	243.29	135.031	0	0	7879.7	2098.43	0	0	0	0	1297.28	0	21.4327	1108.29	0	211090	1074.2	0	1810.48	923.064	48.7712	1308.86	2154.73	171.447
PT-0450 R3	440286	orange	161.672	1792.85	0	148.77	368.083	164.71	0	0	302.231	0	6143.59	117.956	0	1810.99	0	0	25.8215	0	15.3122	1190.63	96.7728	0	11727.6	0	102.737	0	129.117	6072.21	25583.8	0	0	0	0	997.755	0	0	685.646	0	83567	505.833	0	597.774	63.7405	93.0576	209.181	699.744	88.1784
PT-0450 R4	440286	orange	448.324	1117.91	0	263.103	326.98	175.999	0	166.908	180.215	35.2047	33879.2	289.941	0	71770.2	1542.98	0	32.628	70.4232	28.9499	1254.36	182.818	0	15791.8	87.3376	168.071	0	273.365	6293.04	1369.58	0	0	0	0	886.355	0	28.9238	1048.73	0	403279	700.443	0	1035.94	285.393	0	427.747	3003.46	181.855
PT-0451 R1	440287	orange	492.031	1072.24	0.820716	438.849	642.627	315.313	0	534.261	97.8501	46.5813	31340.7	110.79	21.6333	63274	4212.64	0	14.3091	80.0338	31.5516	2729.2	302.382	10.2773	10074.1	216.068	77.9491	0	130.25	6137.13	1956.38	0	49.8061	171.708	145.302	1236.11	157.405	13.842	1182.74	0	165738	943.682	45.8832	1300.28	558.98	65.3502	833.646	2070.65	194.538
PT-0451 R2	440287	orange	677.62	1801.64	0	359.334	440.068	205.33	0	0	115.627	0	22220.4	315.901	38.2616	8676.6	110.769	0	44.8757	54.1953	22.8636	1544.58	262.058	28.9103	8651.62	0	132.493	156.223	300.691	7632.18	35073.8	0	0	0	0	1365.3	245.635	26.7678	1161.12	0	80429.4	600.825	0	1150.36	474.273	117.024	170.408	774.727	83.8338
PT-0451 R3	440287	orange	449.346	1355.31	0	285.649	423.28	248.747	0	2289	420.555	44.0562	17524.5	225.34	0	36810.4	2863.21	0	24.3733	73.4959	25.1282	1511.38	267.313	0	23602	34.3262	229.431	40.998	274.736	21434.1	1154.38	9.81055	0	214.136	101.764	1004.12	0	18.8156	835.83	0	97116.1	415.89	15.5084	653.954	208.219	59.6511	632.433	2161.41	127.876
PT-0451 R4	440287	orange	136.101	964.018	0.607196	321.296	526.518	277.267	0	1398.09	254.388	141.529	21798.7	165.253	0	47595.3	1302.99	0	14.5753	60.9289	19.0171	2325.68	107.045	8.53622	15774.3	35.0569	98.9032	45.2028	195.051	12449.3	2081.02	3.77654	0	348.993	114.208	382.611	0	18.498	288.141	0	158794	239.757	106.384	595.267	139.941	52.9755	120.801	757.52	106.159
PT-0456 R1	440290	white	0	860.16	5.02628	220.981	376.064	163.888	0	204.367	0	0	333716	0	0	435382	0	0	0	31.3476	12.1944	1302.79	0	58.1841	42217.5	0	0	0	0	2347.17	0	0	0	0	0	668.068	0	0	368.945	0	444294	60.5444	0	641.536	0	0	49.815	638.473	96.1807
PT-0456 R2	440290	white	0	443.191	3.7658	163.279	341.483	153.38	0	0	0	0	180624	128.208	0	384795	0	0	0	0	5.13385	1430.23	0	63.2828	28397.2	0	47.029	0	0	1981.22	0	0	0	0	0	178.753	0	0	0	0	1.2137e+06	0	0	330.716	0	0	78.5434	369.929	58.1068
PT-0456 R3	440290	white	0	497.576	1.54152	211.737	349.095	154.522	0	200.522	0	0	150953	226.446	0	267902	0	0	0	96.521	19.1723	1536.67	0	10.4442	56269.3	0	275.179	0	0	6246.43	0	0	0	0	0	337.14	0	0	318.211	0	620471	177.313	0	725.991	0	0	3.37194	3.41172	32.5073
PT-0456 R4	440290	white	0	922.921	1.05239	161.648	281.65	116.806	0	0	0	0	222605	74.4516	0	410663	0	0	0	0	14.5453	939.126	0	43.3837	47402.9	0	124.227	0	0	2005.93	0	0	0	0	0	729.719	0	0	390.104	0	1.46865e+06	0	0	419.366	0	0	259.933	1432.57	119.325
PT-0458 R1	440252	orange	0	1213.97	0	265.072	419.127	145.338	0	0	0	0	34389	109.249	49.4442	81628	0	0	30.8184	126.27	0	1463.99	97.7304	29.882	11070.2	0	0	0	0	10623.6	2062.17	0	0	0	0	532.951	0	0	551.14	0	689713	335.282	0	1651.56	112.215	0	66.9945	700.789	60.2108
PT-0458 R2	440252	orange	0	1944.93	0	290.824	432.764	203.753	0	0	0	19.4112	17074.4	0	0	10627.2	0	0	50.8383	120.346	48.1223	1591.86	138.931	19.8843	10607.6	0	70.1157	0	0	9227.2	28494.7	0	0	0	0	1029.96	0	0	917.682	6.39145	113911	546.685	0	1681.53	100.857	82.081	179.933	1282.28	125.834
PT-0458 R3	440252	orange	0	862.88	0	215.023	430.215	196.437	0	4212.31	0	13.8436	32529.4	18.0178	0	56550.8	0	0	21.8165	103.023	29.7096	1493.1	111.598	16.6445	7391.61	0	58.5096	0	0	8050.29	1459.8	0	0	0	0	393.767	0	0	688.483	5.93552	388840	266.638	0	2235.48	55.0414	33.377	30.1759	310.905	26.0424
PT-0458 R4	440252	orange	0	720.782	0	159.709	360.689	179.191	0	3496.21	0	0	31784.7	43.1064	34.3739	67552.9	0	0	0	113.849	8.40077	1589.98	100.351	15.0186	6444.04	0	60.003	0	0	35807.9	2561.4	0	0	0	0	302.932	0	0	359.817	2.21523	299699	293.026	0	2008.54	119.184	0	48.6853	28.0758	186.888
PT-0465 R1	440262	yellow	0	675.79	3.10997	284.55	651.613	348.544	0	0	0	0	231811	131.481	0	563811	0	0	0	0	25.9352	2984.8	0	45.5156	6257.57	0	156.126	0	0	665.634	0	0	0	0	0	394.294	0	0	432.398	0	130977	63.0027	0	348.154	0	0	804.596	2361.69	90.6181
PT-0465 R2	440262	yellow	0	712.506	1.0803	271.114	493.24	215.635	33.135	778.144	0	0	201568	52.2449	0	389809	952.262	0	0	48.6408	14.2393	1506.64	102.217	0	17450.9	84.9343	0	0	0	6012.64	0	0	0	0	49.2018	733.53	0	0	837.655	0	56652.7	506.969	0	1229.9	303.927	0	502.981	1102.89	40.2078
PT-0465 R3	440262	yellow	0	694.148	7.91039	939.603	625.623	314.942	162.669	389.072	0	0	216690	91.8627	0	476810	476.131	0	0	107.4	15.8948	1337.58	51.1083	639.222	11854.3	42.4672	78.0632	0	0	3339.14	0	0	0	0	24.6009	563.912	0	0	635.026	0	93814.7	284.986	0	789.026	151.963	0	143.14	1361.24	26.6089
PT-0489 R1	440166	yellow	0	721.287	1.20481	178.678	395.753	184.861	0	0	58.734	0	5774.31	81.5799	0	2117.47	0	0	0	61.3957	10.0641	1571.02	0	9.71395	6646.4	0	20.8105	0	103.889	2989.82	0	0	0	0	0	522.711	0	0	322.957	0	36786	177.098	0	975.237	185.318	0	26.3309	546.335	101.9
PT-0489 R2	440166	yellow	0	349.849	0	225.295	484.174	171.581	0	0	78.9116	0	785.951	0	0	882.106	0	0	0	109.544	7.14293	1708.13	0	15.3954	15679.2	0	50.743	0	0	1022.33	0	0	0	0	0	280.948	0	0	217.028	0	503873	145.505	0	1917.44	0	0	31.1525	620.616	69.0225
PT-0489 R3	440166	yellow	0	386.031	0.604756	186.961	377.649	168.863	0	0	64.5549	0	1567.94	203.097	0	1592.49	0	0	0	97.1528	17.2889	1388.69	0	31.6486	17191.7	0	119.579	0	139.776	2980.53	0	0	0	0	0	420.275	0	0	210.942	0	600545	155.275	0	837.047	28.8814	0	6.82598	90.0252	21.4723
PT-0489 R4	440166	yellow	0	0	0	250.904	754.372	326.88	0	0	0	0	2878.14	262.853	0	3447.03	0	0	0	82.6442	16.2038	3074.01	0	6.81669	10467.9	0	0	0	0	922.621	0	0	0	0	0	221.983	0	0	0	0	1.23755e+06	0	0	358.719	0	0	107.931	1093.93	113.47
PT-0561 R1	441755	yellow	0	1305.33	2.75024	225.885	367.107	158.55	0	0	0	0	8872.19	18.107	0	9002.46	0	0	0	0	9.60746	1308.82	252.904	3.22729	6780.54	0	58.3395	125.796	0	751.454	20764	0	0	0	47.1424	696.124	0	0	1507.76	1.61663	79460.2	337.394	0	580.913	417.716	0	124.516	1132.4	132.643
PT-0561 R2	441755	yellow	0	904.721	3.36073	248.912	388.884	184.227	0	1427.19	0	0	6773.51	49.5868	0	15348	0	0	0	69.5659	15.6793	1624.29	216.287	8.63521	9463.89	0	0	39.9672	0	16809.8	1244.38	0	0	0	0	477.433	0	0	644.053	4.56092	443190	264.772	0	1614.31	219.627	0	59.9373	1010.88	105.447
PT-0561 R3	441755	yellow	0	998.028	0	171.365	364.567	199.376	0	0	0	0	10339.1	550.505	0	18050.4	0	0	0	0	6.46302	1382.01	0	0	24009.8	306.78	235.51	0	0	8788.47	0	0	0	0	0	371.296	0	0	1149.11	0.766196	2.38762e+06	986.883	0	805.509	557.503	0	132.254	852.347	68.1445
PT-0561 R4	441755	yellow	0	474.886	0	176.514	269.905	140.905	0	337.243	0	0	16098	469.697	0	43071.4	0	0	0	28.5306	18.9209	911.379	705.685	13.3294	14082.8	483.473	0	0	0	29433.8	0	0	0	0	463.923	908.394	0	0	1136.22	0	1.38229e+06	618.895	0	1395.44	1195.82	0	219.246	1503.89	100.991
[truncated: 95 more columns]
