# Supplementary material for: Metabolic diversity in sweet potato (Ipomoea batatas, Lam.) leaves and storage roots
Source: Hortic Res. 2019 Jan 1;6:2. doi: 10.1038/s41438-018-0075-5 (PMC6312539; doi:10.1038/s41438-018-0075-5)
Supplement: Supplementary file 4 — Supplementary File S3 [file 41438_2018_75_MOESM4_ESM.xlsx]

## Sheet: Legend
ANOVA results for leaf and storage root material were claculated separately.
For both sets the differnece between phenotype (colour of storage root) and genotype (20 varieties) were calculated
ANOVA calculations were performed with non-parametric settings due to the low number of biological replicates.

## Sheet: Leaf - genotype
	chi.squared	p.value	FDR
Leucine	69.971	2.2089e-06	0.00021961
260nmIV	67.522	5.1546e-06	0.00021961
260nmXVIII	66.997	6.1714e-06	0.00021961
GABA	66.732	6.7572e-06	0.00021961
260nmXXX	62.395	2.9098e-05	0.00075654
Isoleucine	60.85	4.8405e-05	0.00090633
Astragalin	60.802	4.918e-05	0.00090633
Glycine	60.153	6.0772e-05	0.00090633
260nmXI	60.055	6.2746e-05	0.00090633
Citricacid	59.335	7.9249e-05	0.0010302
Glucose	58.95	8.9713e-05	0.0010602
g-Tocopherol	58.518	0.0001031	0.0011169
FA-Chlorogenicacid	57.52	0.0001418	0.001418
Cinnamicacid(GC)	56.907	0.00017226	0.0015995
Erythronicacid/Threonicacid	56.58	0.000191	0.0016502
Xylose/Ribose/Arabinose	56.385	0.0002031	0.0016502
Catechin/Epicatechin	55.86	0.00023943	0.0018309
Phosphate	54.887	0.00032419	0.0023414
Fumaricacid	54.069	0.00041736	0.0028088
260nmXXIII	53.955	0.00043212	0.0028088
a-Tocopherol	53.144	0.00055375	0.003428
Stigmasterol	52.71	0.00063165	0.0037325
Disaccharide48.682min	52.436	0.00068617	0.0038783
b-Sitosterol	50.947	0.0010711	0.0058018
Gluconicacid	49.767	0.0015159	0.0078828
260nmVIII	47.561	0.0028592	0.014296
Itaconicacid	47.295	0.0030826	0.014691
C183	47.13	0.0032293	0.014691
ANTHERAXANTHIN	47.078	0.0032773	0.014691
C160	46.926	0.0034203	0.014821
Alanine	46.713	0.0036305	0.015074
Malicacid	46.465	0.0038909	0.015074
Mannose	46.445	0.0039121	0.015074
Asparticacid	46.418	0.0039423	0.015074
Melibiose	45.903	0.0045475	0.016891
Threonine	45.424	0.0051882	0.018735
Chlorophyll	45.291	0.0053799	0.018902
Valine	45.054	0.0057397	0.019636
Glycerol-3-P	44.358	0.0069315	0.023105
Fructose	43.725	0.0082104	0.025861
Glucose	43.692	0.0082835	0.025861
C180	43.66	0.0083551	0.025861
VIOLAXANTHIN	42.264	0.012052	0.036437
o-Coumaricacid	41.601	0.014296	0.042238
Glycericacid	41.334	0.015306	0.044102
Citricacid	41.257	0.015605	0.044102
260nmXVI	40.985	0.016719	0.046244
LUTEIN	40.822	0.017423	0.047188
260nmIII	40.593	0.018451	0.048462
Isocitricacid	40.553	0.018639	0.048462

## Sheet: Leaf - phenotype
	chi.squared	p.value	FDR
260nmXXX	21.609	0.00023975	0.019762
260nmXVIII	21.089	0.00030403	0.019762
C182	19.822	0.00054136	0.023459
260nmVIII	18.124	0.0011673	0.036568
Methylphosphate	17.709	0.0014065	0.036568
Astragalin	16.896	0.0020249	0.043873

## Sheet: Root - genotype
	chi.squared	p.value	FDR
Mutatochrome	95.52	1.726e-10	1.7139e-08
bCarotene	94.672	2.397e-10	1.7139e-08
Phytoene	93.46	3.8276e-10	1.8245e-08
Lutein	92.434	5.6805e-10	2.0308e-08
Astragalin	85.126	9.0943e-09	2.601e-07
Neochlorogenic acid isomer I cis	84.459	1.167e-08	2.7813e-07
Peonidin-derivative_Dimer	83.365	1.755e-08	3.5851e-07
Peonidin-derivative	82.21	2.6938e-08	4.8151e-07
260nmXXI	80.121	5.8206e-08	9.2483e-07
Myricitrin	79.084	8.5078e-08	1.2166e-06
Catechin	77.35	1.5992e-07	2.0789e-06
Epicatechin	76.506	2.1701e-07	2.4142e-06
260nmXX	76.475	2.1947e-07	2.4142e-06
FA-Neochlorogenic acid isomer I cis	75.56	3.0516e-07	2.9151e-06
Fructose	75.505	3.1121e-07	2.9151e-06
Scopoletin	75.375	3.2616e-07	2.9151e-06
260nmXI	74.632	4.2568e-07	3.5555e-06
260nmXIII	74.491	4.4754e-07	3.5555e-06
a-Tocopherol	72.565	8.8802e-07	6.3553e-06
Sedoheptulose GC	72.562	8.8885e-07	6.3553e-06
260nmIX caftaric acid	72.36	9.5471e-07	6.5011e-06
Myricitrin dimer	69.878	2.2816e-06	1.483e-05
Rutin	69.436	2.6607e-06	1.6543e-05
5-O-Feruloylquinic acid	69.142	2.9468e-06	1.7558e-05
trans-Caffeic acid	68.806	3.3115e-06	1.8942e-05
260nmXIX	67.49	5.2129e-06	2.8671e-05
260nmXII	66.855	6.4785e-06	3.4312e-05
260nmX	66.326	7.7613e-06	3.9638e-05
Neochlorogenic acid isomer II trans	66.16	8.2147e-06	4.0507e-05
Disaccharide48.682min	65.938	8.8584e-06	4.2225e-05
260nmVIII	65.481	1.0345e-05	4.7721e-05
Glucose GC	65.213	1.1327e-05	5.0053e-05
260nmIV	65.155	1.1551e-05	5.0053e-05
Mesaconic acid	64.266	1.5589e-05	6.5567e-05
Cryptochlorogenic acid	64.098	1.649e-05	6.7374e-05
Xylose/Ribose/Arabinose	63.71	1.8783e-05	7.279e-05
Glyceric acid	63.702	1.8834e-05	7.279e-05
Neochlorogenic acid isomer II dimer	63.096	2.3053e-05	8.6751e-05
b-Sitosterol	62.553	2.7615e-05	0.00010126
Astragalin dimer	62.127	3.1796e-05	0.00011367
Valine	61.833	3.504e-05	0.0001188
260nmXV	61.83	3.5083e-05	0.0001188
Threonine	61.775	3.5723e-05	0.0001188
Alanine	61.415	4.022e-05	0.00013071
Ribitol GC	60.944	4.6938e-05	0.00014916
Glucose/Galactose	60.877	4.7988e-05	0.00014918
Protocatechuic acid	60.284	5.8238e-05	0.00017719
Cyanidin-derivative	60.21	5.9657e-05	0.00017773
Glucose/Mannose/Galactose/Sorbose dimer	60.038	6.3084e-05	0.0001841
Histidine	59.461	7.6091e-05	0.00021762
Stigmasterol	58.943	8.9915e-05	0.00025212
Mannose	58.666	9.8296e-05	0.00027031
260nmXVIII	58.483	0.00010425	0.00028127
260nmXIV DIMER	57.347	0.00014985	0.00038629
Chlorogenic acid dimer trans	57.344	0.00014997	0.00038629
260nmXIV	57.317	0.00015127	0.00038629
Tryptophan dimer	56.888	0.0001733	0.00042827
Phenylalanine	56.853	0.00017519	0.00042827
Tryptophan	56.805	0.00017787	0.00042827
Serine	56.773	0.00017969	0.00042827
Dichlorogenic acid diCaffeoylquinic acid	56.319	0.00020732	0.000486
Glutamine	56.187	0.00021611	0.00049844
260nmXVII	55.602	0.00025953	0.0005891
Epicatechin dimer	55.46	0.00027134	0.00060628
Phenylalanine GC	54.624	0.00035166	0.00077366
Chlorogenic acid trans isomer	54.548	0.00036002	0.00078004
Maleic acid	54.493	0.00036618	0.00078155
Afzelechin	53.165	0.00055017	0.0011488
GABA GC	53.14	0.00055433	0.0011488
Quercetin-glucoside malic acid	52.7	0.00063348	0.0012941
Ribitol	52.483	0.00067653	0.0013514
Tyrosine	52.464	0.00068041	0.0013514
C183	52.369	0.00070026	0.0013717
Gluconic acid	51.361	0.00094717	0.0018304
Kaempferolrhamnosyl hexoside glucoside	51.18	0.00099962	0.0018868
o-Coumaric acid	51.169	0.0010028	0.0018868
Asparagine	50.907	0.001084	0.0020131
Cyanindin-derivative_2	50.851	0.0011019	0.0020202
Malic acid GC	50.43	0.0012478	0.0022588
Quinic acid	50.325	0.0012873	0.002301
Ornithine	50.163	0.00135	0.0023833
Leucine	49.936	0.0014429	0.0025163
Erythronic acid/Threonic acid	49.854	0.0014779	0.0025463
Glycerol-3-P	49.658	0.0015649	0.0026641
Umbelliferone	48.962	0.0019152	0.003222
Naringenin	48.41	0.0022447	0.003701
Aspartic acid GC	48.4	0.0022516	0.003701
FA-Chlorogenic acid trans	48.057	0.0024832	0.003996
g-Tocopherol	48.052	0.002487	0.003996
260nmII	47.796	0.0026753	0.0042508
Cyanidin-derivative_3	47.705	0.0027452	0.0042892
Malic acid	47.687	0.0027595	0.0042892
Catechin dimer	47.634	0.002801	0.0043069
m-Coumaric acid	47.472	0.0029327	0.0044353
260nmI	47.455	0.0029466	0.0044353
260nmXVI	47.347	0.0030379	0.0045252
Chlorogenic acid cis	46.974	0.0033746	0.0049749
Arginine	46.657	0.0036873	0.0053804
Leucine GC	46.232	0.0041511	0.0059961
Catechin gallate	46.13	0.00427	0.0061061
Abscisic acid	45.689	0.0048233	0.006829
Oxalic acid	45.555	0.0050043	0.0070158
Glucose/Mannose/Galactose/Sorbose	45.105	0.0056604	0.0078586
Glycine	43.873	0.0078941	0.010854
Proline	43.657	0.0083606	0.011386
Tyrosine dimer	43.482	0.008759	0.011816
Turanose	42.804	0.010473	0.013997
Kaempferol-3-O-rutinoside	42.615	0.011001	0.014566
Rosmarinic acid	42.388	0.011672	0.015313
Isocitric acid	41.411	0.015009	0.019512
Isoleucine	41.025	0.016553	0.021325
Esculetin	40.682	0.018046	0.023041
Pyroglutamic acid	39.709	0.022976	0.029076
cis-Aconitic acid	39.429	0.024607	0.030866
Itaconic acid	39.173	0.026191	0.032568
Itaconic acid GC	38.625	0.029889	0.036846
Inositol-myo	38.545	0.030463	0.037232
Cysteine	38.147	0.033491	0.040497
Aspartic acid	38.12	0.0337	0.040497
260nmIV	37.517	0.038827	0.046269
C180	37.385	0.040036	0.047315

## Sheet: Root - phenotype
	chi.squared	p.value	FDR
Lutein	88.692	2.4967e-18	1.7914e-16
Phytoene	88.685	2.5054e-18	1.7914e-16
Mutatochrom	83.807	2.717e-17	1.2951e-15
bCarotene	78.277	4.0366e-16	1.4431e-14
260nmXIII	49.798	3.9799e-10	1.1382e-08
a-Tocopherol	44.742	4.4976e-09	1.0719e-07
Astragalin	42.194	1.5207e-08	2.7532e-07
Cyanidin-derivative	42.138	1.5615e-08	2.7532e-07
trans-Caffeic acid	41.92	1.7328e-08	2.7532e-07
260nmIV	37.238	1.6087e-07	2.3005e-06
260nmIX caftaric acid	35.436	3.7794e-07	4.9132e-06
Astragalin dimer	34.74	5.2532e-07	6.0902e-06
Glycerol-3-P	34.629	5.5365e-07	6.0902e-06
260nmXI	32.44	1.5554e-06	1.5888e-05
Cyanindin-derivative_2	30.89	3.2233e-06	3.0728e-05
260nmXX	27.531	1.5524e-05	0.00013875
Myricitrin	27.274	1.7497e-05	0.00014718
260nmXV	26.297	2.7568e-05	0.00021902
Peonidin-derivative	26.013	3.1454e-05	0.00023673
Rutin	25.857	3.3812e-05	0.00024154
Cyanidin-derivative_3	25.754	3.547e-05	0.00024154
Scopoletin	25.304	4.3709e-05	0.00028411
Peonidin-derivative_Dimer	24.956	5.1338e-05	0.00031919
Disaccharide48.682min	23.746	8.9821e-05	0.00050984
Sedoheptulose	23.686	9.2318e-05	0.00050984
Myricitrin dimer	23.677	9.2698e-05	0.00050984
Cryptochlorogenic acid	23.033	0.00012474	0.00064388
260nmX	22.989	0.00012724	0.00064388
Epicatechin	22.897	0.00013279	0.00064388
Neochlorogenic acid isomer II trans	22.843	0.00013612	0.00064388
Afzelechin	22.788	0.00013958	0.00064388
260nmXIV DIMER	22.715	0.00014432	0.00064495
Neochlorogenic acid isomer II dimer	22.525	0.0001575	0.00068252
260nmXVIII	22.399	0.00016693	0.0007021
260nmXII	22.006	0.00019983	0.00081645
260nmVIII	21.617	0.00023886	0.00094882
260nmXIV	21.317	0.00027393	0.0010587
Kaempferol-3-O-rutinoside	21.159	0.00029443	0.001108
Catechin dimer	20.954	0.00032338	0.0011857
260nmXXI	20.574	0.00038458	0.0013749
Ribitol	20.39	0.00041823	0.0014587
Malic acid	20.099	0.00047735	0.0016253
Glucose/Galactose	20.04	0.00049049	0.0016312
Gluconic acid	19.972	0.00050573	0.0016436
Umbelliferone	19.379	0.00066212	0.0020989
5-O-Feruloylquinic acid	19.336	0.00067516	0.0020989
Epicatechin dimer	18.72	0.00089207	0.0027142
Kaempferolrhamnosyl hexoside glucoside	18.583	0.00094887	0.0028268
Chlorogenic acid dimer trans	17.54	0.0015175	0.0044286
Naringenin	17.266	0.0017155	0.0049065
Quinic acid	16.694	0.0022166	0.0061882
Kaempferol	16.66	0.0022503	0.0061882
260nmXVII	16.591	0.0023204	0.0062606
Catechin gallate	16.509	0.0024066	0.0063267
Glyceric acid	16.485	0.0024334	0.0063267
Catechin	16.15	0.0028244	0.0072123
Dichlorogenic acid diCaffeoylquinic acid	16.055	0.0029462	0.0072965
Chlorogenic acid trans isomer	16.045	0.0029594	0.0072965
Malic acid	15.471	0.0038174	0.0092524
Sorbitol	15.248	0.0042129	0.0099318
Mannose	15.236	0.0042367	0.0099318
Oxalic acid	14.832	0.005062	0.011675
Rosmarinic acid	14.244	0.0065543	0.014782
260nmXVI	14.223	0.0066159	0.014782
b-Sitosterol	14.144	0.0068489	0.015068
Xylose/Ribose/Arabinose	13.632	0.0085668	0.018509
Esculetin	13.604	0.0086722	0.018509
Aspartic acid	13.476	0.0091698	0.019284
Neochlorogenic acid isomer I cis	13.295	0.0099227	0.020564
FA-Neochlorogenic acid isomer I cis	13.214	0.010274	0.020989
m-Coumaric acid	13.149	0.010572	0.021292
Ornithine	11.899	0.018115	0.035978
Protocatechuic acid	11.554	0.020995	0.041126
Chlorogenic acid cis	11.153	0.024896	0.048109
g-Tocopherol	11.09	0.025571	0.048756
